# Supplementary material for: Transcriptome profiling reveals the role of ZBTB38 knock-down in human neuroblastoma
Source: PeerJ. 2019 Jan 24;7:e6352. doi: 10.7717/peerj.6352 (PMC6348090; doi:10.7717/peerj.6352)
Supplement: Supplemental Information 1 [file peerj-07-6352-s001.zip]

Archive with 10 entries (9 files):
- Supplementary material/
- Supplementary material/Figure S1.png
- Supplementary material/Figure S2.png
- Supplementary material/Figure S3.png
- Supplementary material/Figure S4.png
- Supplementary material/Figure S5.png
- Supplementary material/Supplementary figure legends.doc
- Supplementary material/Table S1.xlsx
- Supplementary material/Table S2.xlsx
- Supplementary material/Table S3.xlsx
