# Supplementary material for: Transcriptome profiling reveals the role of ZBTB38 knock-down in human neuroblastoma
Source: PeerJ. 2019 Jan 24;7:e6352. doi: 10.7717/peerj.6352 (PMC6348090; doi:10.7717/peerj.6352)
Supplement: Supplemental Information 1 [file peerj-07-6352-s001.zip › Supplementary material/Table S1.xlsx]

## Sheet: Sheet1
Table S1. The primers used for qRT-PCR and siRNA suppression assays
Gene	Primer sequences
Human β-actin	Forward:5’-CCTGTACGCCAACACAGTGC-3’
	Reverse:5’-ATACTCCTGCTTGCTGATCC-3’
Human RB1CC1	Forward:5’-AGGACACAGCTTGCATTGGA-3’
	Reverse:5’-TGAACAGTCCTCCAGGTTGG-3’
Human ATM	Forward:5’-TTGGCTTCTCTGTCCACCAG-3’
	Reverse:5’-AAGACGTGAACACCGGACAA-3’
Human PIK3C2A	Forward:5’-CAGGTGGAATGAATGGCTGA-3’
	Reverse:5’-CCATGCCAATGGACAGTGTT-3’
Human Bim	Forward: 5’- GCCACTACCACCACTTGAT -3’
	Reverse: 5’- CTGGGTCTTGTTGGTTTGA -3’
Human Bak	Forward: 5’- CTTTCCATGGGTGAGGACAG -3’
	Reverse: 5’- AGCTCCCAGGACCTGCACAG -3’
Human Puma	Forward: 5’- ACGACCTCAACGCACAGTACGA -3’
	Reverse: 5’- GTAAGGGCAGGAGTCCCATGATGA -3’
Human DR5	Forward: 5’- GCACCACGACCAGAAA -3’
	Reverse: 5’- CACCGACCTTGACCAT -3’
Human Noxa	Forward: 5’- GCTGGAAGTCGAGTGTGCTA -3’
	Reverse: 5’- CCTGAGCAGAAGAGTTTGGA -3’
ZBTB38 siRNA1	Forward:5’-GGGAAUAUCGUUCUUGGAATT-3’
	Reverse:5’-UUCCAAGAACGAUAUUCCCTT-3’
ZBTB38 siRNA2	Forward:5’-GCCUGUACGUGAACAUGAUTT-3’
	Reverse:5’-AUCAUGUUCACGUACAGGCTT-3’
ZBTB38 siRNA3	Forward:5’-GCUACCGAAAUUCUUCCUATT-3’
	Reverse:5’-UAGGAAGAAUUUCGGUAGCTT-3’
