# Supplementary material for: Transcriptome profiling reveals the role of ZBTB38 knock-down in human neuroblastoma
Source: PeerJ. 2019 Jan 24;7:e6352. doi: 10.7717/peerj.6352 (PMC6348090; doi:10.7717/peerj.6352)
Supplement: Supplemental Information 1 [file peerj-07-6352-s001.zip › Supplementary material/Table S2.xlsx]

## Sheet: Table S2
Table S2.Functional annotation results of differentially expressed genes
#ID	T04_Count	T05_Count	T06_Count	T01_Count	T02_Count	T07_Count	T04_FPKM	T05_FPKM	T06_FPKM	T01_FPKM	T02_FPKM	T07_FPKM	FDR	log2FC	regulated	COG_class	COG_class_annotation	GO_annotation	KEGG_annotation	KEGG_pathway_annotation	KOG_class	KOG_class_annotation	Swiss-Prot_annotation	eggNOG_class	eggNOG_class_annotation	NR_annotation
Human_newGene_1998	31	34	23	0	0	1	0.549871	0.617731	0.430063	0	0	0.0207108	1.73e-14	-6.48788	down	--	--	Molecular Function: ubiquitin thiolesterase activity (GO:0004221);; Molecular Function: calcium ion binding (GO:0005509);; Biological Process: ubiquitin-dependent protein catabolic process (GO:0006511);; Molecular Function: cysteine-type peptidase activity (GO:0008234);;	K11837|2.84556e-134|amj:102563062|USP32; ubiquitin specific peptidase 32; K11837 ubiquitin carboxyl-terminal hydrolase 6/32 [EC:3.4.19.12] (A)	--	[O]	Posttranslational modification, protein turnover, chaperones	Ubiquitin carboxyl-terminal hydrolase 15 GN=USP15 OS=Bos taurus (Bovine) PE=2 SV=1	O	Posttranslational modification, protein turnover, chaperones	PREDICTED: ubiquitin carboxyl-terminal hydrolase 32 [Condylura cristata]
ENSG00000279576	9802	9822	9303	105	79	177	113.423	113.468	114.416	1.51719	0.833918	2.39162	0	-6.35447	down	--	--	--	--	--	--	--	Metastasis-associated lung adenocarcinoma transcript 1 GN=MALAT1 OS=Homo sapiens (Human) PE=2 SV=1	--	--	RecName: Full=Metastasis-associated lung adenocarcinoma transcript 1 [Homo sapiens]
Human_newGene_3170	30	27	19	1	0	0	1.41033	1.30256	0.974181	0.0769574	0	0	1.41e-12	-6.28234	down	--	--	--	--	--	[R]	General function prediction only	--	R	General function prediction only	hypothetical protein M91_10244, partial [Bos mutus]
Human_newGene_5605	80983	68999	81132	1153	984	918	516.708	491.118	551.345	10.1137	8.76269	7.75266	3.87e-249	-6.2717	down	--	--	--	--	--	--	--	--	S	Function unknown	--
Human_newGene_5259	234	276	273	8	4	0	1.77618	2.06287	2.04677	0.0732357	0.038402	3.82e-07	8.94e-82	-6.06101	down	--	--	--	--	--	--	--	Histone demethylase UTY GN=UTY OS=Pan troglodytes (Chimpanzee) PE=2 SV=1	R	General function prediction only	hypothetical protein M91_12508, partial [Bos mutus]
ENSG00000118412	748	721	826	21	7	9	6.16704	6.16741	7.20185	0.287387	0.244015	0.124453	1.44e-149	-5.98737	down	--	--	Cellular Component: chromosome, centromeric region (GO:0000775);; Molecular Function: DNA binding (GO:0003677);; Molecular Function: transcription corepressor activity (GO:0003714);; Molecular Function: death receptor binding (GO:0005123);; Molecular Function: binding (GO:0005488);; Cellular Component: cytoplasm (GO:0005737);; Cellular Component: mitochondrion (GO:0005739);; Biological Process: r…	--	--	--	--	CASP8-associated protein 2 OS=Homo sapiens (Human) PE=1 SV=1	R	General function prediction only	CASP8-associated protein 2 [Homo sapiens]
ENSG00000177853	501	478	537	8	13	14	4.28674	4.25024	4.85337	0.190779	0.162654	0.13364	3.91e-112	-5.46636	down	[R]	General function prediction only	Molecular Function: sequence-specific DNA binding RNA polymerase II transcription factor activity (GO:0000981);; Molecular Function: DNA binding (GO:0003677);; Molecular Function: sequence-specific DNA binding transcription factor activity (GO:0003700);; Molecular Function: protein binding (GO:0005515);; Cellular Component: nucleus (GO:0005634);; Cellular Component: cytoplasm (GO:0005737);; Biolo…	--	--	[R]	General function prediction only	Zinc finger protein 518A GN=ZNF518A OS=Homo sapiens (Human) PE=2 SV=2	K	Transcription	zinc finger protein 518A isoform a [Homo sapiens]
Human_newGene_2707	958	791	805	32	22	15	3.54195	3.58845	3.25369	0.0960377	0.108879	0.0437168	1.07e-121	-5.24045	down	--	--	--	--	--	--	--	LINE-1 reverse transcriptase homolog OS=Nycticebus coucang (Slow loris) PE=3 SV=1	S	Function unknown	endonuclease/reverse transcriptase [Sus scrofa]
ENSG00000009724	45	32	26	1	0	2	1.0393	0.747531	0.604715	0.034453	0	0.0527761	2.02e-13	-5.13084	down	[O]	Posttranslational modification, protein turnover, chaperones	Biological Process: complement activation, lectin pathway (GO:0001867);; Molecular Function: serine-type endopeptidase activity (GO:0004252);; Molecular Function: calcium ion binding (GO:0005509);; Molecular Function: protein binding (GO:0005515);; Cellular Component: extracellular region (GO:0005576);; Biological Process: proteolysis (GO:0006508);; Biological Process: cellular aromatic compound …	K03993|0|hsa:10747|MASP2, MAP19, MASP-2, MASP1P1, sMAP; mannan-binding lectin serine peptidase 2 (EC:3.4.21.104); K03993 mannan-binding lectin serine protease 2 [EC:3.4.21.104] (A)	Complement and coagulation cascades (ko04610);; Staphylococcus aureus infection (ko05150)	[E]	Amino acid transport and metabolism	Mannan-binding lectin serine protease 2 B chain (Precursor) GN=MASP2 OS=Homo sapiens (Human) PE=1 SV=4	O	Posttranslational modification, protein turnover, chaperones	mannan-binding lectin serine protease 2 isoform 1 preproprotein [Homo sapiens]
Human_newGene_3052	399	777	333	18	29	0	8.39927	16.1351	7.02279	0.41991	0.642905	4.79e-05	2.33e-07	-5.03495	down	--	--	--	--	--	--	--	Histone demethylase UTY GN=UTY OS=Pan troglodytes (Chimpanzee) PE=2 SV=1	S	Function unknown	--
ENSG00000153207	701	537	804	23	13	28	4.74665	3.75475	6.8342	0.185687	0.103935	0.310216	5.56e-35	-5.02678	down	--	--	Biological Process: mitotic cell cycle (GO:0000278);; Cellular Component: condensed chromosome kinetochore (GO:0000777);; Cellular Component: chromatin (GO:0000785);; Biological Process: cytokinesis (GO:0000910);; Molecular Function: DNA binding (GO:0003677);; Molecular Function: sequence-specific DNA binding transcription factor activity (GO:0003700);; Cellular Component: nucleoplasm (GO:0005654…	--	--	--	--	Protein ELYS GN=AHCTF1 OS=Homo sapiens (Human) PE=1 SV=3	K	Transcription	PREDICTED: protein ELYS isoform X1 [Homo sapiens]
Human_newGene_3812	21	26	17	0	2	0	0.71201	0.852332	0.584193	0	0.081969	0	8.87e-10	-5.0256	down	--	--	--	--	--	--	--	Histone demethylase UTY GN=UTY OS=Pan troglodytes (Chimpanzee) PE=2 SV=1	R	General function prediction only	--
ENSG00000117724	3504	2811	3732	169	45	103	23.9362	25.3971	24.7927	1.82513	0.689243	1.32419	8.3e-69	-5.01831	down	--	--	Biological Process: mitotic G2 phase (GO:0000085);; Biological Process: mitotic M phase (GO:0000087);; Biological Process: microtubule cytoskeleton organization (GO:0000226);; Cellular Component: chromatin (GO:0000785);; Cellular Component: spindle pole (GO:0000922);; Cellular Component: condensed chromosome outer kinetochore (GO:0000940);; Biological Process: system process (GO:0003008);; Molecu…	K11499|0|hsa:1063|CENPF, CENF, PRO1779, hcp-1; centromere protein F, 350/400kDa; K11499 centromere protein F (A)	--	--	--	Centromere protein F (Precursor) GN=CENPF OS=Homo sapiens (Human) PE=1 SV=2	S	Function unknown	centromere protein F [Homo sapiens]
ENSG00000197044	124	96	91	4	1	5	1.60898	1.29392	1.24516	0.0627757	0.0156615	0.0743617	2.58e-36	-4.98907	down	[R]	General function prediction only	Biological Process: negative regulation of transcription from RNA polymerase II promoter (GO:0000122);; Molecular Function: DNA binding (GO:0003677);; Molecular Function: transcription corepressor activity (GO:0003714);; Molecular Function: protein binding (GO:0005515);; Cellular Component: nucleus (GO:0005634);; Cellular Component: nucleolus (GO:0005730);; Cellular Component: cytoplasm (GO:00057…	--	--	[R]	General function prediction only	Zinc finger protein 441 GN=ZNF441 OS=Homo sapiens (Human) PE=2 SV=2	K	Transcription	zinc finger protein 441 [Homo sapiens]
ENSG00000134982	959	766	1121	49	18	26	5.22359	4.0109	5.97246	0.292006	0.157783	0.28486	1.63e-38	-4.96782	down	--	--	Biological Process: mitotic cytokinesis (GO:0000281);; Cellular Component: kinetochore (GO:0000776);; Biological Process: retinoid metabolic process (GO:0001523);; Biological Process: kidney development (GO:0001822);; Biological Process: hair follicle development (GO:0001942);; Molecular Function: transcription cofactor activity (GO:0003712);; Molecular Function: ubiquitin-protein transferase act…	K02085|0|hsa:324|APC, BTPS2, DP2, DP2.5, DP3, GS, PPP1R46; adenomatous polyposis coli; K02085 adenomatosis polyposis coli protein (A)	Wnt signaling pathway (ko04310);; Hippo signaling pathway (ko04390);; Signaling pathways regulating pluripotency of stem cells (ko04550);; Regulation of actin cytoskeleton (ko04810);; HTLV-I infection (ko05166);; Pathways in cancer (ko05200);; MicroRNAs in cancer (ko05206);; Colorectal cancer (ko05210);; Endometrial cancer (ko05213);; Basal cell carcinoma (ko05217)	[TZ]	Signal transduction mechanisms;; Cytoskeleton	Adenomatous polyposis coli protein GN=APC OS=Homo sapiens (Human) PE=1 SV=2	12533		APC variant protein [Homo sapiens]
ENSG00000153201	3890	2973	3448	163	64	136	19.2793	15.2279	17.7928	0.937613	0.348011	0.713282	8.12e-83	-4.85893	down	[O]	Posttranslational modification, protein turnover, chaperones	Biological Process: protein targeting to Golgi (GO:0000042);; Biological Process: negative regulation of transcription from RNA polymerase II promoter (GO:0000122);; Biological Process: mRNA splicing, via spliceosome (GO:0000398);; Biological Process: protein peptidyl-prolyl isomerization (GO:0000413);; Biological Process: response to ischemia (GO:0002931);; Molecular Function: peptidyl-prolyl ci…	K12172|0|hsa:5903|RANBP2, ADANE, ANE1, IIAE3, NUP358, TRP1, TRP2; RAN binding protein 2 (EC:5.2.1.8); K12172 E3 SUMO-protein ligase RanBP2 (A)	RNA transport (ko03013)	[U]	Intracellular trafficking, secretion, and vesicular transport	E3 SUMO-protein ligase RanBP2 GN=RANBP2 OS=Homo sapiens (Human) PE=1 SV=2	U	Intracellular trafficking, secretion, and vesicular transport	E3 SUMO-protein ligase RanBP2 [Homo sapiens]
ENSG00000138778	1292	1027	1174	59	20	46	10.2025	9.92855	10.9931	1.23939	0.242959	0.291137	1.32e-102	-4.83566	down	--	--	Biological Process: mitotic metaphase (GO:0000089);; Cellular Component: condensed nuclear chromosome kinetochore (GO:0000778);; Cellular Component: condensed chromosome outer kinetochore (GO:0000940);; Molecular Function: microtubule motor activity (GO:0003777);; Molecular Function: ATP binding (GO:0005524);; Cellular Component: centrosome (GO:0005813);; Cellular Component: spindle (GO:0005819);…	K11498|0|pps:100983618|CENPE; centromere protein E, 312kDa; K11498 centromeric protein E (A)	--	--	--	Centromere-associated protein E (Precursor) GN=CENPE OS=Homo sapiens (Human) PE=1 SV=2	Z	Cytoskeleton	centromere-associated protein E isoform 1 proprotein [Homo sapiens]
ENSG00000180530	337	259	343	21	9	4	2.77201	2.21202	2.99745	0.209297	0.0813145	0.0373298	3.52e-50	-4.81966	down	--	--	Cellular Component: histone deacetylase complex (GO:0000118);; Biological Process: negative regulation of transcription from RNA polymerase II promoter (GO:0000122);; Biological Process: ovarian follicle rupture (GO:0001543);; Molecular Function: transcription coactivator activity (GO:0003713);; Molecular Function: transcription corepressor activity (GO:0003714);; Biological Process: lipid storag…	K17965|0|hsa:8204|NRIP1, RIP140; nuclear receptor interacting protein 1; K17965 nuclear receptor-interacting protein 1 (A)	--	--	--	Nuclear receptor-interacting protein 1 GN=NRIP1 OS=Homo sapiens (Human) PE=1 SV=2	K	Transcription	nuclear receptor-interacting protein 1 [Homo sapiens]
ENSG00000213077	37	33	37	2	2	0	1.11272	0.996844	1.13555	0.0926276	0.0719612	0	9.84e-15	-4.77216	down	--	--	--	--	--	--	--	Protein FAM106A GN=FAM106A OS=Homo sapiens (Human) PE=2 SV=2	S	Function unknown	RecName: Full=Protein FAM106A [Homo sapiens]
ENSG00000164764	207	187	129	16	3	1	1.08464	0.984095	0.693305	0.136602	0.0189936	0.020085	1.73e-22	-4.74128	down	--	--	Molecular Function: scavenger receptor activity (GO:0005044);; Cellular Component: proteinaceous extracellular matrix (GO:0005578);; Biological Process: immune response (GO:0006955);; Molecular Function: polysaccharide binding (GO:0030247);;	--	--	--	--	Somatomedin-B and thrombospondin type-1 domain-containing protein (Precursor) GN=SBSPON OS=Homo sapiens (Human) PE=1 SV=2	W	Extracellular structures	somatomedin-B and thrombospondin type-1 domain-containing protein precursor [Homo sapiens]
ENSG00000118407	53	49	52	4	1	1	0.530468	0.462456	0.574725	0.0555133	0.0141602	0.0102442	8.92e-20	-4.7147	down	--	--	Biological Process: microtubule cytoskeleton organization (GO:0000226);; Cellular Component: chromosome, centromeric region (GO:0000775);; Biological Process: immune system process (GO:0002376);; Cellular Component: endosome (GO:0005768);; Cellular Component: plasma membrane (GO:0005886);; Biological Process: nucleobase-containing compound metabolic process (GO:0006139);; Biological Process: prot…	--	--	--	--	Filamin-A-interacting protein 1 GN=FILIP1 OS=Homo sapiens (Human) PE=1 SV=1	S	Function unknown	filamin-A-interacting protein 1 isoform 1 [Homo sapiens]
Human_newGene_5581	40	37	26	0	1	3	0.594728	0.568711	0.395367	0	0.0180745	0.0532973	3.71e-14	-4.71352	down	--	--	--	--	--	[R]	General function prediction only	--	R	General function prediction only	PREDICTED: LOW QUALITY PROTEIN: uncharacterized protein LOC103351245 [Oryctolagus cuniculus]
ENSG00000114857	1481	1318	1431	67	37	61	11.0161	9.96279	10.7853	0.548234	0.484694	0.615072	1.54e-160	-4.71098	down	[O]	Posttranslational modification, protein turnover, chaperones	Biological Process: negative regulation of transcription from RNA polymerase II promoter (GO:0000122);; Biological Process: protein polyubiquitination (GO:0000209);; Biological Process: mRNA splicing, via spliceosome (GO:0000398);; Biological Process: protein peptidyl-prolyl isomerization (GO:0000413);; Molecular Function: peptidyl-prolyl cis-trans isomerase activity (GO:0003755);; Cellular Compo…	K12740|0|hsa:4820|NKTR, p104; natural killer cell triggering receptor (EC:5.2.1.8); K12740 NK-tumor recognition protein (A)	--	[O]	Posttranslational modification, protein turnover, chaperones	Putative peptidyl-prolyl cis-trans isomerase GN=NKTR OS=Homo sapiens (Human) PE=1 SV=2	O	Posttranslational modification, protein turnover, chaperones	NK-tumor recognition protein [Homo sapiens]
ENSG00000080200	242	157	236	9	5	11	1.33061	1.38376	1.49617	0.0633249	0.034327	0.0656428	2.35e-24	-4.69708	down	--	--	Cellular Component: nucleus (GO:0005634);; Biological Process: visual perception (GO:0007601);; Biological Process: tissue development (GO:0009888);; Molecular Function: identical protein binding (GO:0042802);; Biological Process: camera-type eye development (GO:0043010);; Biological Process: cellular response to stimulus (GO:0051716);;	--	--	--	--	Very large A-kinase anchor protein GN=CRYBG3 OS=Homo sapiens (Human) PE=1 SV=3	S	Function unknown	very large A-kinase anchor protein [Homo sapiens]
ENSG00000118193	749	554	735	38	15	28	6.56522	5.32512	6.70647	0.44311	0.153218	0.261094	4.29e-49	-4.68434	down	[Z]	Cytoskeleton	Cellular Component: kinetochore (GO:0000776);; Cellular Component: condensed chromosome, centromeric region (GO:0000779);; Biological Process: immune system process (GO:0002376);; Molecular Function: microtubule motor activity (GO:0003777);; Molecular Function: ATP binding (GO:0005524);; Cellular Component: nucleus (GO:0005634);; Cellular Component: cytoplasm (GO:0005737);; Cellular Component: ce…	K17915|0|hsa:9928|KIF14; kinesin family member 14; K17915 kinesin family member 14 (A)	--	[Z]	Cytoskeleton	Kinesin-like protein KIF14 GN=KIF14 OS=Homo sapiens (Human) PE=1 SV=1	Z	Cytoskeleton	kinesin-like protein KIF14 [Homo sapiens]
ENSG00000129534	611	536	609	22	17	31	7.37301	6.69924	7.71369	0.313428	0.218738	0.40405	4.55e-105	-4.67906	down	--	--	Cellular Component: chromosome, centromeric region (GO:0000775);; Molecular Function: DNA binding (GO:0003677);; Molecular Function: chromatin binding (GO:0003682);; Cellular Component: nucleoplasm (GO:0005654);; Biological Process: mitotic nuclear division (GO:0007067);; Biological Process: CENP-A containing nucleosome assembly (GO:0034080);; Biological Process: cell division (GO:0051301);;	--	--	--	--	Mis18-binding protein 1 GN=MIS18BP1 OS=Homo sapiens (Human) PE=1 SV=1	K	Transcription	mis18-binding protein 1 [Homo sapiens]
ENSG00000115355	1357	1195	1444	83	23	55	10.2416	10.6941	10.2496	0.653644	0.258867	0.891177	3.42e-122	-4.66557	down	--	--	Biological Process: microtubule cytoskeleton organization (GO:0000226);; Cellular Component: chromosome, centromeric region (GO:0000775);; Biological Process: regulation of protein phosphorylation (GO:0001932);; Biological Process: immune system process (GO:0002376);; Molecular Function: actin binding (GO:0003779);; Cellular Component: nuclear envelope (GO:0005635);; Cellular Component: endosome …	--	--	[S]	Function unknown	Girdin OS=Homo sapiens (Human) PE=1 SV=2	S	Function unknown	RecName: Full=Girdin; AltName: Full=Akt phosphorylation enhancer; Short=APE; AltName: Full=Coiled-coil domain-containing protein 88A; AltName: Full=G alpha-interacting vesicle-associated protein; Short=GIV; AltName: Full=Girders of actin filament; AltName: Full=Hook-related protein 1; Short=HkRP1 [Homo sapiens]
Human_newGene_5075	82	69	71	7	1	1	1.20726	1.02308	1.12359	0.14202	0.0213197	0.0201996	2.2e-26	-4.65781	down	--	--	--	--	--	--	--	LINE-1 reverse transcriptase homolog OS=Nycticebus coucang (Slow loris) PE=3 SV=1	R	General function prediction only	hypothetical protein M91_14132 [Bos mutus]
ENSG00000133863	299	238	176	18	5	6	1.73479	1.37524	1.04044	0.108479	0.0310894	0.0356151	1.42e-19	-4.65068	down	--	--	Biological Process: synaptonemal complex assembly (GO:0007130);; Biological Process: male meiosis (GO:0007140);; Biological Process: spermatogenesis (GO:0007283);; Biological Process: fertilization (GO:0009566);; Biological Process: regulation of double-strand break repair via homologous recombination (GO:0010569);; Biological Process: male genitalia development (GO:0030539);; Biological Process:…	--	--	--	--	Testis-expressed sequence 15 protein GN=TEX15 OS=Homo sapiens (Human) PE=2 SV=2	S	Function unknown	PREDICTED: testis-expressed sequence 15 protein isoform X2 [Homo sapiens]
ENSG00000102189	600	502	628	16	12	43	4.04503	3.56346	4.40723	0.139758	0.0926773	0.306781	7.07e-80	-4.63682	down	--	--	Biological Process: mitotic cell cycle (GO:0000278);; Cellular Component: chromosome, centromeric region (GO:0000775);; Biological Process: immune system process (GO:0002376);; Molecular Function: calmodulin binding (GO:0005516);; Molecular Function: 1-phosphatidylinositol binding (GO:0005545);; Cellular Component: nucleus (GO:0005634);; Cellular Component: Golgi apparatus (GO:0005794);; Cellular…	K12478|0|hsa:8411|EEA1, MST105, MSTP105, ZFYVE2; early endosome antigen 1; K12478 early endosome antigen 1 (A)	Endocytosis (ko04144);; Phagosome (ko04145);; Tuberculosis (ko05152)	--	--	Early endosome antigen 1 GN=EEA1 OS=Homo sapiens (Human) PE=1 SV=2	R	General function prediction only	RecName: Full=Early endosome antigen 1; AltName: Full=Endosome-associated protein p162; AltName: Full=Zinc finger FYVE domain-containing protein 2 [Homo sapiens]
ENSG00000103995	529	464	591	31	12	23	4.74173	4.48335	5.12766	0.331117	0.129473	0.213993	1.23e-72	-4.61682	down	--	--	Biological Process: G2/M transition of mitotic cell cycle (GO:0000086);; Cellular Component: chromosome, centromeric region (GO:0000775);; Biological Process: immune system process (GO:0002376);; Biological Process: system process (GO:0003008);; Cellular Component: nucleolus (GO:0005730);; Cellular Component: centrosome (GO:0005813);; Cellular Component: spindle (GO:0005819);; Cellular Component:…	K16728|0|hsa:22995|CEP152, MCPH4, MCPH9, SCKL5; centrosomal protein 152kDa; K16728 centrosomal protein CEP152 (A)	--	--	--	Centrosomal protein of 152 kDa GN=CEP152 OS=Homo sapiens (Human) PE=1 SV=4	S	Function unknown	centrosomal protein of 152 kDa isoform 1 [Homo sapiens]
Human_newGene_4424	175	173	152	12	7	2	2.01747	2.04168	1.81268	0.164651	0.0968705	0.0264232	6.56e-49	-4.6049	down	--	--	--	--	--	--	--	Histone demethylase UTY GN=UTY OS=Pan troglodytes (Chimpanzee) PE=2 SV=1	R	General function prediction only	PREDICTED: UPF0764 protein C16orf89-like [Camelus ferus]
Human_newGene_1071	67	45	74	2	3	3	0.808361	0.552851	0.923768	0.0384126	0.0439726	0.0423066	6.22e-17	-4.56864	down	--	--	--	--	--	--	--	Histone demethylase UTY GN=UTY OS=Pan troglodytes (Chimpanzee) PE=2 SV=1	R	General function prediction only	PREDICTED: uncharacterized protein C9orf85-like [Eptesicus fuscus]
Human_newGene_555	42	28	22	1	2	1	1.0696	0.491612	0.396108	0.0266516	0.040042	0.0191232	1.32e-09	-4.5503	down	--	--	Cellular Component: nucleus (GO:0005634);; Biological Process: ribosome biogenesis (GO:0042254);;	K14569|9.41769e-40|bom:102280190|ribosome biogenesis protein BMS1 homolog; K14569 ribosome biogenesis protein BMS1 (A)	Ribosome biogenesis in eukaryotes (ko03008)	[J]	Translation, ribosomal structure and biogenesis	--	J	Translation, ribosomal structure and biogenesis	PREDICTED: ribosome biogenesis protein BMS1 homolog, partial [Bos mutus]
ENSG00000069431	233	254	246	2	12	18	1.91506	2.13811	2.0979	0.0259144	0.135954	0.270171	3.49e-63	-4.54624	down	[V]	Defense mechanisms	Biological Process: antigen processing and presentation of peptide antigen via MHC class I (GO:0002474);; Biological Process: antigen processing and presentation of endogenous peptide antigen (GO:0002483);; Molecular Function: chloride channel activity (GO:0005254);; Molecular Function: potassium channel activity (GO:0005267);; Molecular Function: ATP binding (GO:0005524);; Cellular Component: mi…	K05033|0|ptr:465338|ABCC9; ATP-binding cassette, sub-family C (CFTR/MRP), member 9; K05033 ATP-binding cassette subfamily C (CFTR/MRP) member 9 (A)	ABC transporters (ko02010)	[Q]	Secondary metabolites biosynthesis, transport and catabolism	ATP-binding cassette sub-family C member 9 GN=ABCC9 OS=Homo sapiens (Human) PE=1 SV=2	Q	Secondary metabolites biosynthesis, transport and catabolism	ATP-binding cassette sub-family C member 9 isoform SUR2B [Homo sapiens]
ENSG00000168386	18	18	32	0	2	1	0.278915	0.272611	0.473141	0	0.0371064	0.0253606	9.96e-08	-4.53124	down	[L]	Replication, recombination and repair	Biological Process: microtubule cytoskeleton organization (GO:0000226);; Biological Process: mitotic cell cycle (GO:0000278);; Cellular Component: kinetochore (GO:0000776);; Cellular Component: condensed chromosome, centromeric region (GO:0000779);; Biological Process: immune system process (GO:0002376);; Biological Process: system process (GO:0003008);; Molecular Function: motor activity (GO:000…	--	--	--	--	Filamin A-interacting protein 1-like GN=FILIP1L OS=Homo sapiens (Human) PE=1 SV=2	S	Function unknown	filamin A-interacting protein 1-like isoform 1 [Homo sapiens]
ENSG00000164327	771	684	1066	35	29	48	5.76902	5.26574	8.33609	0.300164	0.23421	0.45607	5.61e-22	-4.52368	down	--	--	Molecular Function: protein binding (GO:0005515);; Cellular Component: cytosol (GO:0005829);; Biological Process: epidermal growth factor receptor signaling pathway (GO:0007173);; Biological Process: fibroblast growth factor receptor signaling pathway (GO:0008543);; Biological Process: embryo development (GO:0009790);; Biological Process: positive regulation of actin filament polymerization (GO:0…	K08267|0|hsa:253260|RICTOR, AVO3, PIA, hAVO3; RPTOR independent companion of MTOR, complex 2; K08267 rapamycin-insensitive companion of mTOR (A)	mTOR signaling pathway (ko04150)	[D]	Cell cycle control, cell division, chromosome partitioning	Rapamycin-insensitive companion of mTOR OS=Homo sapiens (Human) PE=1 SV=1	D	Cell cycle control, cell division, chromosome partitioning	rapamycin-insensitive companion of mTOR isoform 2 [Homo sapiens]
ENSG00000197969	1372	1040	1162	57	34	68	10.6439	9.23517	8.84952	0.887905	0.515633	0.771144	5.18e-66	-4.52042	down	--	--	Molecular Function: protein binding (GO:0005515);; Biological Process: Golgi to endosome transport (GO:0006895);; Biological Process: nervous system development (GO:0007399);; Biological Process: locomotory behavior (GO:0007626);; Biological Process: cell death (GO:0008219);; Biological Process: protein transport (GO:0015031);; Cellular Component: dense core granule (GO:0031045);; Biological Proc…	--	--	[U]	Intracellular trafficking, secretion, and vesicular transport	Vacuolar protein sorting-associated protein 13A GN=VPS13A OS=Homo sapiens (Human) PE=1 SV=2	U	Intracellular trafficking, secretion, and vesicular transport	vacuolar protein sorting-associated protein 13A isoform A [Homo sapiens]
Human_newGene_75	78	58	106	4	0	7	1.11564	0.857332	1.59608	0.0696744	0	0.117493	2.38e-12	-4.49169	down	--	--	--	--	--	--	--	Histone demethylase UTY GN=UTY OS=Pan troglodytes (Chimpanzee) PE=2 SV=1	S	Function unknown	PREDICTED: UPF0764 protein C16orf89-like [Vicugna pacos]
ENSG00000162924	741	608	945	39	26	40	4.08708	3.53687	5.49584	0.329634	0.304851	0.385317	7.98e-25	-4.48076	down	--	--	Biological Process: negative regulation of transcription from RNA polymerase II promoter (GO:0000122);; Molecular Function: transcription regulatory region sequence-specific DNA binding (GO:0000976);; Cellular Component: ruffle (GO:0001726);; Biological Process: cell activation (GO:0001775);; Biological Process: immune effector process (GO:0002252);; Biological Process: MyD88-dependent toll-like …	K09254|0|ptr:470380|REL; v-rel avian reticuloendotheliosis viral oncogene homolog; K09254 c-Rel proto-oncogene protein (A)	Ras signaling pathway (ko04014);; Transcriptional misregulation in cancer (ko05202);; Viral carcinogenesis (ko05203)	--	--	Proto-oncogene c-Rel GN=REL OS=Homo sapiens (Human) PE=1 SV=1	K	Transcription	proto-oncogene c-Rel isoform 1 [Homo sapiens]
ENSG00000080345	1804	1451	1953	91	47	101	8.66308	6.93625	10.5355	0.505189	0.225102	0.498485	9.58e-55	-4.47668	down	--	--	Biological Process: telomere maintenance (GO:0000723);; Cellular Component: chromosome, telomeric region (GO:0000781);; Cellular Component: female pronucleus (GO:0001939);; Cellular Component: male pronucleus (GO:0001940);; Molecular Function: hormone activity (GO:0005179);; Molecular Function: protein binding (GO:0005515);; Cellular Component: extracellular region (GO:0005576);; Cellular Compone…	K11138|0|hsa:55183|RIF1; replication timing regulatory factor 1; K11138 telomere-associated protein RIF1 (A)	Signaling pathways regulating pluripotency of stem cells (ko04550)	--	--	Telomere-associated protein RIF1 GN=RIF1 OS=Homo sapiens (Human) PE=1 SV=2	T	Signal transduction mechanisms	telomere-associated protein RIF1 isoform 1 [Homo sapiens]
Human_newGene_4423	82	83	135	5	5	4	1.654	1.86783	2.68864	0.151806	0.153708	0.122317	2.32e-12	-4.45335	down	--	--	--	--	--	--	--	Histone demethylase UTY GN=UTY OS=Pan troglodytes (Chimpanzee) PE=2 SV=1	R	General function prediction only	PREDICTED: UPF0764 protein C16orf89-like [Vicugna pacos]
ENSG00000023516	994	916	1039	60	27	52	8.37488	8.9498	8.78291	0.631267	0.304734	0.507813	3.39e-127	-4.43848	down	--	--	Cellular Component: nucleolus (GO:0005730);; Cellular Component: cytoplasm (GO:0005737);; Cellular Component: microtubule organizing center (GO:0005815);; Cellular Component: plasma membrane (GO:0005886);; Biological Process: intracellular signal transduction (GO:0007243);; Molecular Function: protein phosphatase 1 binding (GO:0008157);; Molecular Function: kinase activity (GO:0016301);; Biologic…	K16527|0|hsa:11215|AKAP11, AKAP-11, AKAP220, PPP1R44, PRKA11; A kinase (PRKA) anchor protein 11; K16527 A-kinase anchor protein 11 (A)	--	--	--	A-kinase anchor protein 11 GN=AKAP11 OS=Homo sapiens (Human) PE=1 SV=1	T	Signal transduction mechanisms	A-kinase anchor protein 11 [Homo sapiens]
ENSG00000196263	176	159	130	12	6	4	1.40874	1.30471	1.13504	0.128805	0.0656652	0.213845	4.45e-44	-4.43254	down	[R]	General function prediction only	Molecular Function: translation repressor activity, nucleic acid binding (GO:0000900);; Molecular Function: DNA binding (GO:0003677);; Molecular Function: protein binding (GO:0005515);; Cellular Component: nucleus (GO:0005634);; Cellular Component: nucleolus (GO:0005730);; Cellular Component: cytoplasm (GO:0005737);; Biological Process: regulation of transcription, DNA-templated (GO:0006355);; Bi…	K09228|0|hsa:57573|ZNF471, ERP1, Z1971; zinc finger protein 471; K09228 KRAB domain-containing zinc finger protein (A)	--	[R]	General function prediction only	Zinc finger protein 471 GN=ZNF471 OS=Homo sapiens (Human) PE=2 SV=1	K	Transcription	PREDICTED: zinc finger protein 471 isoform X1 [Homo sapiens]
ENSG00000135837	985	775	1103	49	30	57	5.73267	5.34395	6.73911	0.637056	0.151958	0.286146	4.16e-39	-4.42676	down	--	--	Cellular Component: chromosome, centromeric region (GO:0000775);; Cellular Component: nucleolus (GO:0005730);; Cellular Component: cytoplasm (GO:0005737);; Cellular Component: early endosome (GO:0005769);; Cellular Component: Golgi apparatus (GO:0005794);; Cellular Component: trans-Golgi network (GO:0005802);; Cellular Component: centrosome (GO:0005813);; Cellular Component: spindle (GO:0005819);…	K16768|0|hsa:9857|CEP350, CAP350, GM133; centrosomal protein 350kDa; K16768 centrosomal protein CEP350 (A)	--	[ZR]	Cytoskeleton;; General function prediction only	Centrosome-associated protein 350 GN=CEP350 OS=Homo sapiens (Human) PE=1 SV=1	Z	Cytoskeleton	centrosome-associated protein 350 [Homo sapiens]
Human_newGene_5603	105	167	120	8	11	0	0.992066	1.61163	1.18192	0.08523	0.111995	1.26e-22	2.67e-17	-4.39771	down	--	--	Cellular Component: nucleus (GO:0005634);; Cellular Component: chromosome (GO:0005694);; Molecular Function: zinc ion binding (GO:0008270);; Molecular Function: histone-lysine N-methyltransferase activity (GO:0018024);; Biological Process: histone lysine methylation (GO:0034968);;	K11419|2.31501e-29|tup:102495109|SUV39H2; suppressor of variegation 3-9 homolog 2 (Drosophila); K11419 histone-lysine N-methyltransferase SUV39H [EC:2.1.1.43] (A)	Lysine degradation (ko00310)	[BK]	Chromatin structure and dynamics;; Transcription	Histone-lysine N-methyltransferase SUV39H2 GN=SUV39H2 OS=Macaca fascicularis (Crab-eating macaque) PE=2 SV=2	B	Chromatin structure and dynamics	PREDICTED: histone-lysine N-methyltransferase SUV39H2-like, partial [Ochotona princeps]
ENSG00000011405	1855	1568	1768	104	47	102	15.1213	14.4547	15.4637	0.899678	0.381926	0.79778	6.65e-160	-4.38972	down	[TDBLU]	Signal transduction mechanisms;; Cell cycle control, cell division, chromosome partitioning;; Chromatin structure and dynamics;; Replication, recombination and repair;; Intracellular trafficking, secretion, and vesicular transport	Biological Process: immune effector process (GO:0002252);; Biological Process: immune response-activating cell surface receptor signaling pathway (GO:0002429);; Biological Process: leukocyte differentiation (GO:0002521);; Molecular Function: ATP binding (GO:0005524);; Cellular Component: nucleus (GO:0005634);; Cellular Component: endosome (GO:0005768);; Cellular Component: Golgi apparatus (GO:000…	K00923|0|hsa:5286|PIK3C2A, CPK, PI3-K-C2(ALPHA), PI3-K-C2A; phosphatidylinositol-4-phosphate 3-kinase, catalytic subunit type 2 alpha (EC:2.7.1.154); K00923 phosphatidylinositol-4-phosphate 3-kinase [EC:2.7.1.154] (A)	Inositol phosphate metabolism (ko00562);; Phosphatidylinositol signaling system (ko04070)	[T]	Signal transduction mechanisms	Phosphatidylinositol 4-phosphate 3-kinase C2 domain-containing subunit alpha GN=PIK3C2A OS=Homo sapiens (Human) PE=1 SV=2	T	Signal transduction mechanisms	phosphatidylinositol 4-phosphate 3-kinase C2 domain-containing subunit alpha [Homo sapiens]
ENSG00000145416	52	56	35	4	3	0	0.694532	0.759541	0.494697	0.0636246	0.0474457	0	1.21e-16	-4.38312	down	[A]	RNA processing and modification	Biological Process: protein polyubiquitination (GO:0000209);; Biological Process: antigen processing and presentation of peptide antigen via MHC class II (GO:0002495);; Molecular Function: ubiquitin-protein transferase activity (GO:0004842);; Cellular Component: lysosomal membrane (GO:0005765);; Cellular Component: endoplasmic reticulum membrane (GO:0005789);; Cellular Component: Golgi apparatus …	K10656|0|pps:100969079|MARCH1; membrane-associated ring finger (C3HC4) 1, E3 ubiquitin protein ligase; K10656 E3 ubiquitin-protein ligase MARCH1/8 [EC:6.3.2.19] (A)	--	[A]	RNA processing and modification	E3 ubiquitin-protein ligase MARCH1 GN=MARCH1 OS=Homo sapiens (Human) PE=1 SV=1	A	RNA processing and modification	PREDICTED: E3 ubiquitin-protein ligase MARCH1 isoform X1 [Pan paniscus]
Human_newGene_835	17890	17718	9099	866	608	746	38.1417	38.4498	19.8618	2.35354	1.6077	1.85477	4.03e-12	-4.36098	down	--	--	--	--	--	--	--	LINE-1 reverse transcriptase homolog OS=Nycticebus coucang (Slow loris) PE=3 SV=1	J	Translation, ribosomal structure and biogenesis	hypothetical protein M91_10472 [Bos mutus]
ENSG00000163535	444	421	422	23	12	29	5.88349	5.81571	5.94819	0.371384	0.27207	0.667496	2.78e-83	-4.36049	down	--	--	Biological Process: microtubule cytoskeleton organization (GO:0000226);; Biological Process: mitotic cell cycle (GO:0000278);; Cellular Component: condensed chromosome kinetochore (GO:0000777);; Molecular Function: protein binding (GO:0005515);; Cellular Component: nucleolus (GO:0005730);; Cellular Component: endosome (GO:0005768);; Cellular Component: cytosol (GO:0005829);; Biological Process: p…	K11581|0|ptr:459862|SGOL2; shugoshin-like 2 (S. pombe); K11581 shugoshin-like 2 (A)	--	--	--	Shugoshin-like 2 GN=SGOL2 OS=Homo sapiens (Human) PE=1 SV=2	S	Function unknown	shugoshin-like 2 isoform 1 [Homo sapiens]
ENSG00000137831	1217	1098	1103	67	43	61	10.6082	9.80414	9.97864	0.655324	0.353262	0.614293	4.94e-133	-4.35159	down	--	--	Biological Process: microtubule cytoskeleton organization (GO:0000226);; Cellular Component: chromosome, centromeric region (GO:0000775);; Biological Process: immune system process (GO:0002376);; Molecular Function: protein binding (GO:0005515);; Cellular Component: extracellular region (GO:0005576);; Cellular Component: nuclear envelope (GO:0005635);; Cellular Component: mitochondrion (GO:000573…	--	--	--	--	Uveal autoantigen with coiled-coil domains and ankyrin repeats GN=UACA OS=Homo sapiens (Human) PE=1 SV=2	R	General function prediction only	uveal autoantigen with coiled-coil domains and ankyrin repeats isoform 1 [Homo sapiens]
ENSG00000177888	198	192	228	2	11	18	1.8488	1.86749	2.25763	0.0309189	0.113977	0.180009	5.3e-54	-4.34605	down	[R]	General function prediction only	Molecular Function: DNA binding (GO:0003677);; Cellular Component: nucleus (GO:0005634);; Biological Process: regulation of transcription, DNA-templated (GO:0006355);; Molecular Function: metal ion binding (GO:0046872);;	K10513|0|pps:100996126|ZBTB41; zinc finger and BTB domain containing 41; K10513 zinc finger and BTB domain-containing protein 41 (A)	--	[R]	General function prediction only	Zinc finger and BTB domain-containing protein 41 GN=ZBTB41 OS=Homo sapiens (Human) PE=1 SV=1	R	General function prediction only	zinc finger and BTB domain-containing protein 41 [Homo sapiens]
ENSG00000127914	1011	842	1002	57	26	62	5.84989	4.88092	5.41824	0.426006	0.112756	0.399061	8.14e-107	-4.33029	down	--	--	Biological Process: G2/M transition of mitotic cell cycle (GO:0000086);; Cellular Component: pericentriolar material (GO:0000242);; Cellular Component: chromosome, centromeric region (GO:0000775);; Biological Process: cell morphogenesis (GO:0000902);; Biological Process: immune system process (GO:0002376);; Molecular Function: receptor binding (GO:0005102);; Cellular Component: nuclear envelope (…	K16551|0|hsa:10142|AKAP9, AKAP-9, AKAP350, AKAP450, CG-NAP, HYPERION, LQT11, MU-RMS-40.16A, PPP1R45, PRKA9, YOTIAO; A kinase (PRKA) anchor protein 9; K16551 A-kinase anchor protein 9 (A)	--	--	--	A-kinase anchor protein 9 GN=AKAP9 OS=Homo sapiens (Human) PE=1 SV=3	T	Signal transduction mechanisms	RecName: Full=A-kinase anchor protein 9; Short=AKAP-9; AltName: Full=A-kinase anchor protein 350 kDa; Short=AKAP 350; Short=hgAKAP 350; AltName: Full=A-kinase anchor protein 450 kDa; Short=AKAP 450; AltName: Full=AKAP 120-like protein; AltName: Full=Centrosome- and Golgi-localized PKN-associated protein; Short=CG-NAP; AltName: Full=Protein hyperion; AltName: Full=Protein kinase A-anchoring protei…
ENSG00000153922	1878	1490	2002	126	67	82	14.7639	12.3958	16.448	1.20348	0.581142	0.690637	2.34e-52	-4.31875	down	[KL]	Transcription;; Replication, recombination and repair	Biological Process: DNA strand renaturation (GO:0000733);; Cellular Component: nuclear chromatin (GO:0000790);; Cellular Component: condensed chromosome (GO:0000793);; Molecular Function: RNA polymerase II repressing transcription factor binding (GO:0001103);; Molecular Function: DNA binding (GO:0003677);; Molecular Function: chromatin binding (GO:0003682);; Molecular Function: transcription coac…	K11367|0|hsa:1105|CHD1; chromodomain helicase DNA binding protein 1 (EC:3.6.4.12); K11367 chromodomain-helicase-DNA-binding protein 1 [EC:3.6.4.12] (A)	--	[K]	Transcription	Chromodomain-helicase-DNA-binding protein 1 GN=CHD1 OS=Homo sapiens (Human) PE=1 SV=2	K	Transcription	chromodomain-helicase-DNA-binding protein 1 [Homo sapiens]
ENSG00000108055	2871	2519	2829	203	80	138	35.2594	32.0272	36.1253	2.94144	1.09564	1.83749	1.07e-185	-4.3186	down	[D]	Cell cycle control, cell division, chromosome partitioning	Biological Process: mitotic sister chromatid segregation (GO:0000070);; Cellular Component: chromosome, centromeric region (GO:0000775);; Cellular Component: kinetochore (GO:0000776);; Cellular Component: condensed chromosome, centromeric region (GO:0000779);; Cellular Component: chromatin (GO:0000785);; Cellular Component: lateral element (GO:0000800);; Biological Process: cytokinesis (GO:000091…	K06669|0|umr:103657014|SMC3; structural maintenance of chromosomes 3; K06669 structural maintenance of chromosome 3 (chondroitin sulfate proteoglycan 6) (A)	Cell cycle (ko04110);; Oocyte meiosis (ko04114)	[D]	Cell cycle control, cell division, chromosome partitioning	Structural maintenance of chromosomes protein 3 GN=SMC3 OS=Homo sapiens (Human) PE=1 SV=2	D	Cell cycle control, cell division, chromosome partitioning	structural maintenance of chromosomes protein 3 [Homo sapiens]
ENSG00000047410	3932	3491	3821	221	122	234	20.9669	19.2098	20.9323	1.32213	0.691226	1.30539	1.21e-202	-4.3152	down	--	--	Biological Process: negative regulation of transcription from RNA polymerase II promoter (GO:0000122);; Biological Process: MAPK import into nucleus (GO:0000189);; Cellular Component: kinetochore (GO:0000776);; Biological Process: cell morphogenesis (GO:0000902);; Biological Process: immune system process (GO:0002376);; Molecular Function: chromatin binding (GO:0003682);; Molecular Function: mRNA…	K09291|0|hsa:7175|TPR; translocated promoter region, nuclear basket protein; K09291 nucleoprotein TPR (A)	RNA transport (ko03013);; Pathways in cancer (ko05200);; Thyroid cancer (ko05216)	[S]	Function unknown	Nucleoprotein TPR GN=TPR OS=Homo sapiens (Human) PE=1 SV=3	S	Function unknown	PREDICTED: nucleoprotein TPR isoform X1 [Homo sapiens]
ENSG00000078674	2074	1641	2257	131	69	110	18.0245	17.1453	20.626	1.55847	1.11899	1.35965	2.96e-46	-4.2991	down	--	--	Biological Process: G2/M transition of mitotic cell cycle (GO:0000086);; Cellular Component: pericentriolar material (GO:0000242);; Cellular Component: chromosome, centromeric region (GO:0000775);; Cellular Component: heterochromatin (GO:0000792);; Molecular Function: sequence-specific DNA binding transcription factor activity (GO:0003700);; Molecular Function: transcription corepressor activity …	K16537|0|hsa:5108|PCM1, PTC4; pericentriolar material 1; K16537 pericentriolar material 1 protein (A)	--	--	--	Pericentriolar material 1 protein GN=PCM1 OS=Homo sapiens (Human) PE=1 SV=4	Z	Cytoskeleton	pericentriolar material 1, isoform CRA_a [Homo sapiens]
Human_newGene_556	80	59	35	1	5	3	0.831185	0.585218	0.354138	0.020442	0.0788645	0.0350188	4.67e-08	-4.2984	down	--	--	Cellular Component: collagen trimer (GO:0005581);; Molecular Function: carbohydrate binding (GO:0030246);;	K03991|1.1122e-71|pon:100439992|mannose-binding protein A-like; K03991 mannose-binding lectin (A)	Phagosome (ko04145);; Complement and coagulation cascades (ko04610);; Staphylococcus aureus infection (ko05150)	[TV]	Signal transduction mechanisms;; Defense mechanisms	Mannose-binding protein A {ECO:0000250|UniProtKB:P19999} (Precursor) OS=Sus scrofa (Pig) PE=1 SV=1	W	Extracellular structures	PREDICTED: mannose-binding protein A-like [Trichechus manatus latirostris]
ENSG00000174500	35	24	37	2	1	2	0.652355	0.451801	0.734955	0.0625938	0.0240097	0.0458965	1.73e-12	-4.29395	down	--	--	Molecular Function: actin binding (GO:0003779);; Cellular Component: mitochondrion (GO:0005739);; Cellular Component: plasma membrane (GO:0005886);; Molecular Function: myosin II binding (GO:0045159);; Biological Process: negative regulation of lymphocyte migration (GO:2000402);;	--	--	--	--	Germinal center-associated signaling and motility protein GN=GCSAM OS=Homo sapiens (Human) PE=1 SV=1	T	Signal transduction mechanisms	germinal center-associated signaling and motility protein isoform 3 [Homo sapiens]
Human_newGene_4088	80	50	100	5	5	2	2.14506	1.3579	2.6545	0.157608	0.155691	0.0605807	2.12e-10	-4.29137	down	--	--	--	--	--	--	--	--	S	Function unknown	PREDICTED: SUMO-interacting motif-containing protein 1 [Lipotes vexillifer]
ENSG00000118482	1715	1471	2065	128	63	84	13.6641	11.7185	17.1894	1.11386	0.64918	0.635328	5.2e-39	-4.28698	down	--	--	Biological Process: mRNA splicing, via spliceosome (GO:0000398);; Molecular Function: RNA binding (GO:0003723);; Molecular Function: protein binding (GO:0005515);; Cellular Component: nucleus (GO:0005634);; Cellular Component: U5 snRNP (GO:0005682);; Cellular Component: nucleolus (GO:0005730);; Cellular Component: mitochondrion (GO:0005739);; Cellular Component: centrosome (GO:0005813);; Cellular…	--	--	[K]	Transcription	PHD finger protein 3 GN=PHF3 OS=Homo sapiens (Human) PE=1 SV=3	K	Transcription	PHD finger protein 3 isoform 1 [Homo sapiens]
ENSG00000089048	1239	1197	986	66	36	78	20.3714	19.6882	16.3566	1.25563	0.613518	1.33804	1.34e-83	-4.279	down	[S]	Function unknown	Molecular Function: nucleic acid binding (GO:0003676);; Cellular Component: nuclear envelope (GO:0005635);; Cellular Component: nucleoplasm (GO:0005654);; Cellular Component: nucleolus (GO:0005730);; Cellular Component: endoplasmic reticulum (GO:0005783);; Biological Process: regulation of transcription, DNA-templated (GO:0006355);; Biological Process: regulation of transcription from RNA polymer…	--	--	[S]	Function unknown	ESF1 homolog GN=ESF1 OS=Homo sapiens (Human) PE=1 SV=1	S	Function unknown	ESF1 homolog [Homo sapiens]
ENSG00000023287	1278	1162	1506	87	48	76	14.0295	11.4894	18.4233	1.14834	0.593922	1.60587	5.72e-60	-4.2566	down	--	--	Biological Process: autophagic vacuole assembly (GO:0000045);; Biological Process: microtubule cytoskeleton organization (GO:0000226);; Biological Process: mitotic cell cycle (GO:0000278);; Cellular Component: kinetochore (GO:0000776);; Cellular Component: condensed chromosome, centromeric region (GO:0000779);; Biological Process: liver development (GO:0001889);; Biological Process: positive regu…	K17589|0|pps:100974589|RB1CC1; RB1-inducible coiled-coil 1; K17589 RB1-inducible coiled-coil protein 1 (A)	--	[KRT]	Transcription;; General function prediction only;; Signal transduction mechanisms	RB1-inducible coiled-coil protein 1 GN=RB1CC1 OS=Homo sapiens (Human) PE=1 SV=3	7302		RB1-inducible coiled-coil protein 1 isoform 1 [Homo sapiens]
ENSG00000116127	1060	811	797	63	37	44	4.24991	3.31988	3.26267	0.294191	0.162426	0.192866	9.4e-45	-4.24164	down	--	--	Biological Process: G2/M transition of mitotic cell cycle (GO:0000086);; Cellular Component: spindle pole (GO:0000922);; Biological Process: immune system process (GO:0002376);; Molecular Function: protein binding (GO:0005515);; Cellular Component: nucleolus (GO:0005730);; Cellular Component: centriole (GO:0005814);; Cellular Component: cytosol (GO:0005829);; Cellular Component: plasma membrane (…	K16741|0|hsa:7840|ALMS1, ALSS; Alstrom syndrome 1; K16741 alstrom syndrome protein 1 (A)	--	--	--	Alstrom syndrome protein 1 GN=ALMS1 OS=Homo sapiens (Human) PE=1 SV=3	S	Function unknown	Alstrom syndrome protein 1 [Homo sapiens]
ENSG00000107890	631	588	534	35	19	41	5.10866	4.81864	4.37107	0.311824	0.504068	0.402363	2.32e-94	-4.23611	down	--	--	Cellular Component: centrosome (GO:0005813);; Cellular Component: actin filament (GO:0005884);; Cellular Component: plasma membrane (GO:0005886);; Biological Process: regulation of fatty acid metabolic process (GO:0019217);; Biological Process: negative regulation of multicellular organism growth (GO:0040015);; Biological Process: glucose homeostasis (GO:0042593);; Biological Process: negative re…	--	--	--	--	Ankyrin repeat domain-containing protein 26 GN=ANKRD26 OS=Homo sapiens (Human) PE=1 SV=3	R	General function prediction only	ANKRD26 protein [Homo sapiens]
ENSG00000138182	1297	1187	1184	73	32	94	11.4617	10.9934	12.0842	0.763566	0.81294	0.889599	7.56e-133	-4.23482	down	--	--	Biological Process: mitotic M phase (GO:0000087);; Cellular Component: chromosome, centromeric region (GO:0000775);; Biological Process: cytokinesis (GO:0000910);; Molecular Function: microtubule motor activity (GO:0003777);; Molecular Function: ATP binding (GO:0005524);; Cellular Component: nucleoplasm (GO:0005654);; Cellular Component: nucleolus (GO:0005730);; Cellular Component: cytoplasm (GO:…	K10402|0|hsa:9585|KIF20B, CT90, KRMP1, MPHOSPH1, MPP-1, MPP1; kinesin family member 20B; K10402 kinesin family member 20 (A)	--	[Z]	Cytoskeleton	Kinesin-like protein KIF20B GN=KIF20B OS=Homo sapiens (Human) PE=1 SV=3	Z	Cytoskeleton	kinesin-like protein KIF20B isoform 1 [Homo sapiens]
ENSG00000198185	160	150	133	5	13	6	2.85337	2.66623	2.44883	0.0917121	0.217833	0.123291	1.41e-41	-4.23434	down	[R]	General function prediction only	Molecular Function: DNA binding (GO:0003677);; Cellular Component: nucleus (GO:0005634);; Biological Process: regulation of transcription, DNA-templated (GO:0006355);; Biological Process: cytoskeleton organization (GO:0007010);; Biological Process: regulation of cell morphogenesis (GO:0022604);; Molecular Function: metal ion binding (GO:0046872);;	K09228|0|mcc:706702|ZNF334; zinc finger protein 334; K09228 KRAB domain-containing zinc finger protein (A)	--	[R]	General function prediction only	Zinc finger protein 334 GN=ZNF334 OS=Homo sapiens (Human) PE=2 SV=2	K	Transcription	hypothetical protein [Homo sapiens]
ENSG00000134318	1401	1212	1362	93	64	59	9.46639	8.56083	9.53962	0.752363	0.466757	0.447531	1.72e-137	-4.23263	down	[RTKL]	General function prediction only;; Signal transduction mechanisms;; Transcription;; Replication, recombination and repair	Biological Process: G1/S transition of mitotic cell cycle (GO:0000082);; Biological Process: G2/M transition of mitotic cell cycle (GO:0000086);; Cellular Component: Golgi membrane (GO:0000139);; Molecular Function: magnesium ion binding (GO:0000287);; Biological Process: sister chromatid segregation (GO:0000819);; Biological Process: cytokinesis (GO:0000910);; Cellular Component: ruffle (GO:0001…	K17388|0|hsa:9475|ROCK2, ROCK-II; Rho-associated, coiled-coil containing protein kinase 2 (EC:2.7.11.1); K17388 Rho-associated protein kinase 2 [EC:2.7.11.1] (A)	cGMP-PKG signaling pathway (ko04022);; cAMP signaling pathway (ko04024);; Chemokine signaling pathway (ko04062);; Sphingolipid signaling pathway (ko04071);; Vascular smooth muscle contraction (ko04270);; Wnt signaling pathway (ko04310);; Axon guidance (ko04360);; Focal adhesion (ko04510);; Platelet activation (ko04611);; Leukocyte transendothelial migration (ko04670);; Regulation of actin cytoske…	[T]	Signal transduction mechanisms	Rho-associated protein kinase 2 GN=ROCK2 OS=Homo sapiens (Human) PE=1 SV=4	T	Signal transduction mechanisms	rho-associated protein kinase 2 [Homo sapiens]
ENSG00000126777	4033	3753	3763	298	112	220	48.5988	46.5105	43.514	4.26546	2.3341	2.77859	2.71e-198	-4.22768	down	--	--	Biological Process: microtubule cytoskeleton organization (GO:0000226);; Biological Process: mitotic cell cycle (GO:0000278);; Cellular Component: chromosome, centromeric region (GO:0000775);; Biological Process: immune system process (GO:0002376);; Biological Process: system process (GO:0003008);; Cellular Component: endosome (GO:0005768);; Cellular Component: microtubule organizing center (GO:0…	K17975|0|pps:100985417|KTN1; kinectin 1 (kinesin receptor); K17975 kinectin (A)	--	--	--	Kinectin GN=KTN1 OS=Homo sapiens (Human) PE=1 SV=1	T	Signal transduction mechanisms	kinectin isoform a [Homo sapiens]
Human_newGene_119	44	40	44	1	6	0	2.32498	2.21353	2.45019	0.0851719	0.380924	0	1.21e-15	-4.21982	down	[R]	General function prediction only	--	--	--	[R]	General function prediction only	Zinc finger protein 345 GN=ZNF345 OS=Bos taurus (Bovine) PE=2 SV=1	R	General function prediction only	hypothetical protein PANDA_017951 [Ailuropoda melanoleuca]
ENSG00000169629	125	93	92	7	5	5	1.27139	0.965844	0.949877	0.0812914	0.0614448	0.0737629	9e-30	-4.21829	down	--	--	Biological Process: protein targeting to Golgi (GO:0000042);; Molecular Function: peptidyl-prolyl cis-trans isomerase activity (GO:0003755);; Molecular Function: GDP-dissociation inhibitor activity (GO:0005092);; Cellular Component: Golgi apparatus (GO:0005794);; Cellular Component: trans-Golgi network (GO:0005802);; Cellular Component: cytosol (GO:0005829);; Biological Process: carbohydrate meta…	K12172|0|hsa:727851|RGPD8, RANBP2L1, RGP8, RanBP2alpha; RANBP2-like and GRIP domain containing 8; K12172 E3 SUMO-protein ligase RanBP2 (A)	RNA transport (ko03013)	[U]	Intracellular trafficking, secretion, and vesicular transport	RANBP2-like and GRIP domain-containing protein 8 GN=RGPD8 OS=Homo sapiens (Human) PE=1 SV=2	U	Intracellular trafficking, secretion, and vesicular transport	RANBP2-like and GRIP domain-containing protein 8 [Homo sapiens]
ENSG00000237515	179	201	184	9	9	13	1.47959	1.67545	1.52597	0.0870408	0.0783142	0.11387	3.24e-49	-4.21568	down	--	--	Cellular Component: cell junction (GO:0030054);; Cellular Component: alpha-amino-3-hydroxy-5-methyl-4-isoxazolepropionic acid selective glutamate receptor complex (GO:0032281);; Cellular Component: dendritic spine membrane (GO:0032591);; Cellular Component: synapse (GO:0045202);; Biological Process: regulation of short-term neuronal synaptic plasticity (GO:0048172);;	--	--	--	--	Protein shisa-9 (Precursor) GN=SHISA9 OS=Homo sapiens (Human) PE=2 SV=3	R	General function prediction only	protein shisa-9 isoform 1 precursor [Homo sapiens]
ENSG00000133739	151	162	102	8	3	12	2.16806	2.43937	1.53494	0.139894	0.0543214	0.179901	9.09e-20	-4.20349	down	--	--	Biological Process: reproduction (GO:0000003);; Cellular Component: chromosome, centromeric region (GO:0000775);; Cellular Component: condensed chromosome (GO:0000793);; Biological Process: immune system process (GO:0002376);; Biological Process: system process (GO:0003008);; Molecular Function: protein binding (GO:0005515);; Cellular Component: nucleolus (GO:0005730);; Cellular Component: centri…	K16475|0|hsa:85444|LRRCC1, CLERC, SAP2, VFL1; leucine rich repeat and coiled-coil centrosomal protein 1; K16475 leucine-rich repeat and coiled-coil domain-containing protein 1 (A)	--	--	--	Leucine-rich repeat and coiled-coil domain-containing protein 1 GN=LRRCC1 OS=Homo sapiens (Human) PE=1 SV=2	T	Signal transduction mechanisms	leucine-rich repeat and coiled-coil domain-containing protein 1 [Homo sapiens]
ENSG00000141446	326	296	392	26	17	14	4.9182	5.33321	6.99162	0.843124	0.613535	0.177215	6.46e-45	-4.18461	down	--	--	Biological Process: mitotic cell cycle (GO:0000278);; Cellular Component: chromatin (GO:0000785);; Cellular Component: nucleoplasm (GO:0005654);; Cellular Component: cytoskeleton (GO:0005856);; Biological Process: regulation of DNA replication (GO:0006275);; Biological Process: transcription from RNA polymerase II promoter (GO:0006366);; Biological Process: cytoskeleton organization (GO:0007010);…	K11268|0|hsa:114799|ESCO1, A930014I12Rik, CTF, ECO1, EFO1, ESO1; establishment of sister chromatid cohesion N-acetyltransferase 1; K11268 N-acetyltransferase [EC:2.3.1.-] (A)	--	--	--	N-acetyltransferase ESCO1 GN=ESCO1 OS=Homo sapiens (Human) PE=1 SV=3	L	Replication, recombination and repair	N-acetyltransferase ESCO1 [Homo sapiens]
ENSG00000188994	588	456	695	28	24	46	4.02947	3.83926	5.01891	0.387239	0.467278	1.69276	5.81e-26	-4.17983	down	--	--	Molecular Function: RNA polymerase II core promoter proximal region sequence-specific DNA binding transcription factor activity involved in positive regulation of transcription (GO:0001077);; Molecular Function: DNA binding (GO:0003677);; Molecular Function: protein binding (GO:0005515);; Cellular Component: nucleus (GO:0005634);; Biological Process: regulation of transcription, DNA-templated (GO…	--	--	[R]	General function prediction only	Zinc finger protein 292 GN=ZNF292 OS=Homo sapiens (Human) PE=1 SV=3	R	General function prediction only	zinc finger protein 292 [Homo sapiens]
ENSG00000151835	2211	1683	2221	104	97	146	9.87862	8.39025	9.54938	1.00023	1.49599	1.25898	9.72e-51	-4.16927	down	--	--	Molecular Function: ATP binding (GO:0005524);; Cellular Component: nucleus (GO:0005634);; Cellular Component: mitochondrion (GO:0005739);; Biological Process: protein folding (GO:0006457);; Biological Process: cell death (GO:0008219);; Cellular Component: axon (GO:0030424);; Cellular Component: dendrite (GO:0030425);; Molecular Function: Hsp70 protein binding (GO:0030544);; Molecular Function: ch…	K17592|0|ggo:101134889|SACS; sacsin; K17592 sacsin (A)	--	--	--	Sacsin GN=SACS OS=Homo sapiens (Human) PE=1 SV=2	O	Posttranslational modification, protein turnover, chaperones	sacsin isoform 1 [Homo sapiens]
ENSG00000065613	1836	1557	1864	139	57	103	14.0856	12.5019	14.8283	1.20241	0.540054	0.839458	7.52e-111	-4.16748	down	[RTKL]	General function prediction only;; Signal transduction mechanisms;; Transcription;; Replication, recombination and repair	Molecular Function: magnesium ion binding (GO:0000287);; Cellular Component: ruffle (GO:0001726);; Biological Process: immune response-activating cell surface receptor signaling pathway (GO:0002429);; Molecular Function: protein serine/threonine kinase activity (GO:0004674);; Molecular Function: calmodulin binding (GO:0005516);; Molecular Function: collagen binding (GO:0005518);; Molecular Functi…	K08836|0|hsa:9748|SLK, LOSK, STK2, bA16H23.1, se20-9; STE20-like kinase (EC:2.7.11.1); K08836 STE20-like kinase [EC:2.7.11.1] (A)	Oocyte meiosis (ko04114)	[T]	Signal transduction mechanisms	STE20-like serine/threonine-protein kinase GN=SLK OS=Homo sapiens (Human) PE=1 SV=1	T	Signal transduction mechanisms	STE20-like serine/threonine-protein kinase isoform 1 [Homo sapiens]
ENSG00000149308	495	450	563	36	35	15	5.02554	4.65823	6.26613	0.391722	0.38204	0.170656	1.75e-70	-4.16303	down	--	--	Biological Process: regulation of transcription involved in G1/S transition of mitotic cell cycle (GO:0000083);; Molecular Function: sequence-specific DNA binding transcription factor activity (GO:0003700);; Molecular Function: transcription coactivator activity (GO:0003713);; Molecular Function: transcription corepressor activity (GO:0003714);; Molecular Function: protein C-terminus binding (GO:…	--	--	--	--	Protein NPAT GN=NPAT OS=Homo sapiens (Human) PE=1 SV=3	K	Transcription	protein NPAT [Homo sapiens]
ENSG00000134352	1249	989	1248	84	36	81	10.0759	8.69233	10.6318	0.768463	0.314046	0.694165	4.57e-65	-4.14737	down	--	--	Biological Process: positive regulation of acute inflammatory response (GO:0002675);; Biological Process: positive regulation of adaptive immune response (GO:0002821);; Molecular Function: interleukin-6 receptor activity (GO:0004915);; Molecular Function: interleukin-11 receptor activity (GO:0004921);; Molecular Function: leukemia inhibitory factor receptor activity (GO:0004923);; Molecular Funct…	K05060|0|ptr:461866|IL6ST; interleukin 6 signal transducer; K05060 interleukin 6 signal transducer (A)	Cytokine-cytokine receptor interaction (ko04060);; Signaling pathways regulating pluripotency of stem cells (ko04550);; Jak-STAT signaling pathway (ko04630);; Viral carcinogenesis (ko05203)	--	--	Interleukin-6 receptor subunit beta (Precursor) GN=IL6ST OS=Homo sapiens (Human) PE=1 SV=2	T	Signal transduction mechanisms	interleukin-6 receptor subunit beta isoform 1 precursor [Homo sapiens]
Human_newGene_5584	1006	1020	1026	64	54	58	4.7064	4.78986	5.52878	1.22283	1.824	1.49735	3.04e-119	-4.14673	down	--	--	--	--	--	--	--	LINE-1 reverse transcriptase homolog OS=Nycticebus coucang (Slow loris) PE=3 SV=1	R	General function prediction only	hypothetical protein M91_19605 [Bos mutus]
ENSG00000173230	2751	2307	3199	159	137	181	11.1927	9.65414	13.8686	0.737134	0.594142	0.797823	2.35e-42	-4.14425	down	--	--	Cellular Component: Golgi membrane (GO:0000139);; Cellular Component: chromosome, centromeric region (GO:0000775);; Molecular Function: protein binding (GO:0005515);; Cellular Component: nuclear envelope (GO:0005635);; Cellular Component: endoplasmic reticulum-Golgi intermediate compartment (GO:0005793);; Cellular Component: Golgi stack (GO:0005795);; Cellular Component: microtubule organizing ce…	--	--	--	--	Golgin subfamily B member 1 GN=GOLGB1 OS=Homo sapiens (Human) PE=1 SV=2	S	Function unknown	Golgin subfamily B member 1 isoform 1 [Homo sapiens]
ENSG00000139618	673	556	790	46	24	47	5.01259	4.9954	6.04034	0.465853	0.476835	0.584246	4.32e-35	-4.14044	down	--	--	Biological Process: double-strand break repair via homologous recombination (GO:0000724);; Biological Process: oocyte maturation (GO:0001556);; Biological Process: inner cell mass cell proliferation (GO:0001833);; Molecular Function: protease binding (GO:0002020);; Molecular Function: single-stranded DNA binding (GO:0003697);; Cellular Component: nucleoplasm (GO:0005654);; Cellular Component: nuc…	K08775|0|hsa:675|BRCA2, BRCC2, BROVCA2, FACD, FAD, FAD1, FANCD, FANCD1, GLM3, PNCA2, XRCC11; breast cancer 2, early onset; K08775 breast cancer 2 susceptibility protein (A)	Homologous recombination (ko03440);; Fanconi anemia pathway (ko03460);; Pathways in cancer (ko05200);; Pancreatic cancer (ko05212)	[L]	Replication, recombination and repair	Breast cancer type 2 susceptibility protein GN=BRCA2 OS=Homo sapiens (Human) PE=1 SV=2	L	Replication, recombination and repair	breast cancer type 2 susceptibility protein [Homo sapiens]
ENSG00000038219	1693	1507	1930	146	71	81	7.92292	8.96272	11.1448	0.996491	1.03307	0.560287	2.64e-66	-4.13746	down	--	--	Cellular Component: condensed chromosome kinetochore (GO:0000777);; Biological Process: immune system process (GO:0002376);; Biological Process: system process (GO:0003008);; Molecular Function: DNA binding (GO:0003677);; Molecular Function: protein binding (GO:0005515);; Cellular Component: nucleus (GO:0005634);; Cellular Component: endoplasmic reticulum (GO:0005783);; Cellular Component: microt…	--	--	--	--	Biorientation of chromosomes in cell division protein 1-like 1 GN=BOD1L1 OS=Homo sapiens (Human) PE=1 SV=2	R	General function prediction only	biorientation of chromosomes in cell division protein 1-like 1 [Homo sapiens]
ENSG00000125676	1537	1462	1444	108	48	103	18.5724	19.4106	16.3847	1.80978	1.0705	2.13807	8.75e-140	-4.13157	down	--	--	Cellular Component: THO complex part of transcription export complex (GO:0000445);; Molecular Function: RNA binding (GO:0003723);; Molecular Function: catalytic activity (GO:0003824);; Molecular Function: protein binding (GO:0005515);; Cellular Component: endoplasmic reticulum (GO:0005783);; Cellular Component: cytoskeleton (GO:0005856);; Biological Process: transcription, DNA-templated (GO:00063…	K12879|0|ptr:465844|THOC2; THO complex 2; K12879 THO complex subunit 2 (A)	RNA transport (ko03013);; Spliceosome (ko03040)	[K]	Transcription	THO complex subunit 2 GN=THOC2 OS=Homo sapiens (Human) PE=1 SV=2	K	Transcription	THO complex subunit 2 [Homo sapiens]
ENSG00000160551	1846	1461	1960	107	85	119	10.0389	8.26283	10.8932	0.645865	0.549712	1.15979	4.88e-50	-4.11245	down	[RTKL]	General function prediction only;; Signal transduction mechanisms;; Transcription;; Replication, recombination and repair	Biological Process: activation of MAPKK activity (GO:0000186);; Biological Process: mitotic cell cycle (GO:0000278);; Molecular Function: magnesium ion binding (GO:0000287);; Biological Process: regulation of cell growth (GO:0001558);; Cellular Component: ruffle (GO:0001726);; Biological Process: immune effector process (GO:0002252);; Biological Process: immune response-activating cell surface re…	K04429|0|ptr:454548|TAOK1; TAO kinase 1; K04429 thousand and one amino acid protein kinase [EC:2.7.11.1] (A)	MAPK signaling pathway (ko04010)	[T]	Signal transduction mechanisms	Serine/threonine-protein kinase TAO1 GN=TAOK1 OS=Homo sapiens (Human) PE=1 SV=1	T	Signal transduction mechanisms	serine/threonine-protein kinase TAO1 isoform 1 [Homo sapiens]
ENSG00000171988	839	643	1073	57	40	54	5.66519	4.63965	7.89935	0.422168	0.276434	0.355792	6.21e-18	-4.112	down	--	--	Molecular Function: iron ion binding (GO:0005506);; Cellular Component: nucleoplasm (GO:0005654);; Cellular Component: nucleolus (GO:0005730);; Biological Process: regulation of transcription, DNA-templated (GO:0006355);; Biological Process: blood coagulation (GO:0007596);; Biological Process: hormone-mediated signaling pathway (GO:0009755);; Biological Process: chromatin modification (GO:0016568…	K11449|0|mcf:102143079|JMJD1C; jumonji domain containing 1C; K11449 jumonji domain-containing protein 1C [EC:1.14.11.-] (A)	Transcriptional misregulation in cancer (ko05202)	[K]	Transcription	Probable JmjC domain-containing histone demethylation protein 2C GN=JMJD1C OS=Homo sapiens (Human) PE=1 SV=2	K	Transcription	probable JmjC domain-containing histone demethylation protein 2C isoform a [Homo sapiens]
ENSG00000242689	35	31	35	1	2	3	1.3993	1.26415	1.44762	0.0631321	0.0981769	0.139946	1.4e-12	-4.10226	down	--	--	Molecular Function: ciliary neurotrophic factor receptor binding (GO:0005127);; Molecular Function: interleukin-6 receptor binding (GO:0005138);; Cellular Component: cytoplasm (GO:0005737);; Molecular Function: growth factor activity (GO:0008083);; Biological Process: positive regulation of cell proliferation (GO:0008284);; Biological Process: growth (GO:0040007);; Biological Process: positive re…	K05420|7.78677e-148|hsa:1270|CNTF, HCNTF; ciliary neurotrophic factor; K05420 ciliary neurotrophic factor (A)	Cytokine-cytokine receptor interaction (ko04060);; Jak-STAT signaling pathway (ko04630)	--	--	Ciliary neurotrophic factor GN=CNTF OS=Homo sapiens (Human) PE=1 SV=1	T	Signal transduction mechanisms	ciliary neurotrophic factor [Homo sapiens]
ENSG00000066279	1823	1339	2196	107	89	123	18.8581	18.4366	25.2264	1.14675	0.950181	1.07575	5.71e-20	-4.1008	down	[Z]	Cytoskeleton	Molecular Function: microfilament motor activity (GO:0000146);; Cellular Component: spindle pole (GO:0000922);; Biological Process: neuron migration (GO:0001764);; Biological Process: positive regulation of neuroblast proliferation (GO:0002052);; Molecular Function: actin binding (GO:0003779);; Molecular Function: Rho GTPase activator activity (GO:0005100);; Molecular Function: calmodulin binding…	K16743|0|ptr:449566|ASPM; asp (abnormal spindle) homolog, microcephaly associated (Drosophila); K16743 abnormal spindle-like microcephaly-associated protein (A)	--	[Z]	Cytoskeleton	Abnormal spindle-like microcephaly-associated protein GN=ASPM OS=Homo sapiens (Human) PE=1 SV=2	Z	Cytoskeleton	abnormal spindle-like microcephaly-associated protein isoform 1 [Homo sapiens]
ENSG00000101974	698	630	740	52	42	31	9.12353	8.90776	9.25593	1.06854	0.526695	0.573813	1.08e-97	-4.0791	down	[P]	Inorganic ion transport and metabolism	Molecular Function: magnesium ion binding (GO:0000287);; Molecular Function: phospholipid-translocating ATPase activity (GO:0004012);; Molecular Function: protein binding (GO:0005515);; Molecular Function: ATP binding (GO:0005524);; Cellular Component: nuclear inner membrane (GO:0005637);; Cellular Component: endoplasmic reticulum (GO:0005783);; Cellular Component: endoplasmic reticulum membrane …	K01530|0|hsa:286410|ATP11C, ATPIG, ATPIQ; ATPase, class VI, type 11C (EC:3.6.3.1); K01530 phospholipid-translocating ATPase [EC:3.6.3.1] (A)	--	[R]	General function prediction only	Phospholipid-transporting ATPase IG GN=ATP11C OS=Homo sapiens (Human) PE=1 SV=3	P	Inorganic ion transport and metabolism	RecName: Full=Phospholipid-transporting ATPase IG; AltName: Full=ATPase IQ; AltName: Full=ATPase class VI type 11C; AltName: Full=P4-ATPase flippase complex alpha subunit ATP11C [Homo sapiens]
ENSG00000135968	872	753	903	56	28	70	8.35352	7.00998	8.10795	0.647769	0.689957	0.523234	5.33e-104	-4.06789	down	--	--	Biological Process: protein targeting to Golgi (GO:0000042);; Cellular Component: chromosome, centromeric region (GO:0000775);; Biological Process: system process (GO:0003008);; Cellular Component: nucleus (GO:0005634);; Cellular Component: nuclear envelope (GO:0005635);; Cellular Component: endosome (GO:0005768);; Cellular Component: Golgi apparatus (GO:0005794);; Cellular Component: trans-Golgi…	--	--	--	--	GRIP and coiled-coil domain-containing protein 2 GN=GCC2 OS=Homo sapiens (Human) PE=1 SV=4	U	Intracellular trafficking, secretion, and vesicular transport	RecName: Full=GRIP and coiled-coil domain-containing protein 2; AltName: Full=185 kDa Golgi coiled-coil protein; Short=GCC185; AltName: Full=CLL-associated antigen KW-11; AltName: Full=CTCL tumor antigen se1-1; AltName: Full=Ran-binding protein 2-like 4; Short=RanBP2L4; AltName: Full=Renal carcinoma antigen NY-REN-53 [Homo sapiens]
ENSG00000145734	1369	1079	1295	84	62	84	12.6075	13.4655	12.5825	0.986901	1.36639	1.50786	6.14e-76	-4.05473	down	--	--	Cellular Component: chromosome, centromeric region (GO:0000775);; Biological Process: immune system process (GO:0002376);; Molecular Function: DNA binding (GO:0003677);; Molecular Function: chromatin binding (GO:0003682);; Molecular Function: non-membrane spanning protein tyrosine phosphatase activity (GO:0004726);; Molecular Function: protein binding (GO:0005515);; Cellular Component: nucleus (G…	K15198|0|hsa:55814|BDP1, HSA238520, TAF3B1, TFC5, TFIIIB'', TFIIIB150, TFIIIB90, TFNR; B double prime 1, subunit of RNA polymerase III transcription initiation factor IIIB; K15198 transcription factor TFIIIB component B'' (A)	--	[K]	Transcription	Transcription factor TFIIIB component B&apos;&apos; homolog GN=BDP1 OS=Homo sapiens (Human) PE=1 SV=3	K	Transcription	transcription factor TFIIIB component B&apos;&apos; homolog [Homo sapiens]
ENSG00000144747	527	474	685	42	29	33	4.99162	4.27853	6.11391	0.611899	0.288523	0.300308	3.08e-27	-4.05056	down	--	--	Cellular Component: Golgi membrane (GO:0000139);; Biological Process: microtubule cytoskeleton organization (GO:0000226);; Biological Process: mitotic cell cycle (GO:0000278);; Biological Process: acrosome assembly (GO:0001675);; Biological Process: positive regulation of cytokine production (GO:0001819);; Biological Process: system process (GO:0003008);; Molecular Function: DNA binding (GO:00036…	--	--	[K]	Transcription	TATA element modulatory factor GN=TMF1 OS=Homo sapiens (Human) PE=1 SV=2	K	Transcription	TATA element modulatory factor [Homo sapiens]
ENSG00000198887	826	729	829	67	45	35	8.3277	7.54447	8.69536	0.798384	0.510321	0.390264	1.78e-103	-4.05053	down	[D]	Cell cycle control, cell division, chromosome partitioning	Biological Process: microtubule cytoskeleton organization (GO:0000226);; Biological Process: telomere maintenance via recombination (GO:0000722);; Biological Process: double-strand break repair via homologous recombination (GO:0000724);; Cellular Component: chromosome, centromeric region (GO:0000775);; Cellular Component: chromosome, telomeric region (GO:0000781);; Biological Process: immune syst…	--	--	[BDL]	Chromatin structure and dynamics;; Cell cycle control, cell division, chromosome partitioning;; Replication, recombination and repair	Structural maintenance of chromosomes protein 5 GN=SMC5 OS=Homo sapiens (Human) PE=1 SV=2	D	Cell cycle control, cell division, chromosome partitioning	structural maintenance of chromosomes protein 5 [Homo sapiens]
ENSG00000175455	1866	1628	1238	118	94	80	26.4424	23.4824	18.7635	3.0006	1.47214	1.27533	1.01e-29	-4.04785	down	--	--	Biological Process: mitotic cell cycle (GO:0000278);; Cellular Component: kinetochore (GO:0000776);; Cellular Component: condensed chromosome, centromeric region (GO:0000779);; Molecular Function: protein binding (GO:0005515);; Cellular Component: cytoplasm (GO:0005737);; Cellular Component: centrosome (GO:0005813);; Cellular Component: microtubule organizing center (GO:0005815);; Biological Proc…	K16541|0|hsa:64770|CCDC14; coiled-coil domain containing 14; K16541 coiled-coil domain-containing protein 14 (A)	--	--	--	Coiled-coil domain-containing protein 14 GN=CCDC14 OS=Homo sapiens (Human) PE=1 SV=3	S	Function unknown	coiled-coil domain-containing protein 14 [Homo sapiens]
ENSG00000168152	804	743	851	33	55	60	4.89192	4.63364	5.4943	0.25624	0.34996	0.373424	1.03e-103	-4.04764	down	--	--	Molecular Function: transposase activity (GO:0004803);; Biological Process: transposition, DNA-mediated (GO:0006313);; Biological Process: DNA integration (GO:0015074);; Cellular Component: nuclear speck (GO:0016607);; Molecular Function: transferase activity (GO:0016740);; Cellular Component: intracellular non-membrane-bounded organelle (GO:0043232);; Molecular Function: sequence-specific DNA bi…	--	--	--	--	DNA transposase THAP9 GN=THAP9 OS=Homo sapiens (Human) PE=1 SV=2	S	Function unknown	DNA transposase THAP9 [Homo sapiens]
ENSG00000117000	729	628	784	52	44	37	6.7315	6.03574	7.46274	0.541982	0.433106	0.359895	3.96e-78	-4.0395	down	[R]	General function prediction only	Biological Process: oocyte maturation (GO:0001556);; Molecular Function: G-protein coupled receptor binding (GO:0001664);; Biological Process: in utero embryonic development (GO:0001701);; Molecular Function: protease binding (GO:0002020);; Molecular Function: DNA binding (GO:0003677);; Molecular Function: insulin receptor binding (GO:0005158);; Molecular Function: hormone activity (GO:0005179);;…	--	--	[R]	General function prediction only	Zinc finger protein Rlf GN=RLF OS=Homo sapiens (Human) PE=1 SV=2	R	General function prediction only	zinc finger protein Rlf [Homo sapiens]
ENSG00000121621	567	501	647	47	27	33	9.37684	8.59717	11.2106	0.904272	0.478162	0.568443	1.5e-57	-4.03402	down	[Z]	Cytoskeleton	Cellular Component: ruffle (GO:0001726);; Molecular Function: actin binding (GO:0003779);; Molecular Function: ATP binding (GO:0005524);; Cellular Component: nucleus (GO:0005634);; Cellular Component: nucleolus (GO:0005730);; Cellular Component: microtubule organizing center (GO:0005815);; Cellular Component: kinetochore microtubule (GO:0005828);; Cellular Component: cytosol (GO:0005829);; Cellul…	K10401|0|hsa:81930|KIF18A, MS-KIF18A, PPP1R99; kinesin family member 18A; K10401 kinesin family member 18/19 (A)	--	[Z]	Cytoskeleton	Kinesin-like protein KIF18A GN=KIF18A OS=Homo sapiens (Human) PE=1 SV=2	Z	Cytoskeleton	kinesin-like protein KIF18A [Homo sapiens]
ENSG00000078177	376	291	502	29	17	27	2.48738	2.0025	3.50747	0.231306	0.116929	0.189242	6.48e-15	-4.03293	down	--	--	Molecular Function: endonuclease activity (GO:0004519);; Molecular Function: protein binding (GO:0005515);; Molecular Function: ATP binding (GO:0005524);; Cellular Component: cytosol (GO:0005829);; Cellular Component: intracellular organelle part (GO:0044446);; Biological Process: single-multicellular organism process (GO:0044707);; Biological Process: single-organism cellular process (GO:0044763…	K15720|0|hsa:55728|N4BP2, B3BP; NEDD4 binding protein 2; K15720 NEDD4-binding protein 2 [EC:3.-.-.-] (A)	--	[L]	Replication, recombination and repair	NEDD4-binding protein 2 GN=N4BP2 OS=Homo sapiens (Human) PE=1 SV=2	L	Replication, recombination and repair	NEDD4-binding protein 2 [Homo sapiens]
ENSG00000198862	735	716	720	45	39	52	7.9947	8.54426	8.33363	0.6002	0.527759	0.631279	2.12e-98	-4.02698	down	--	--	Molecular Function: ubiquitin-protein transferase activity (GO:0004842);; Molecular Function: protein binding (GO:0005515);; Molecular Function: zinc ion binding (GO:0008270);; Biological Process: protein autoubiquitination (GO:0051865);;	--	--	[O]	Posttranslational modification, protein turnover, chaperones	E3 ubiquitin-protein ligase listerin GN=HSPC087 OS=Homo sapiens (Human) PE=1 SV=6	O	Posttranslational modification, protein turnover, chaperones	E3 ubiquitin-protein ligase listerin [Homo sapiens]
ENSG00000144674	1340	1107	1261	87	46	100	15.5012	15.538	12.864	2.76783	0.775627	1.18403	1.09e-112	-4.0228	down	--	--	Biological Process: protein targeting to Golgi (GO:0000042);; Cellular Component: Golgi membrane (GO:0000139);; Cellular Component: chromosome, centromeric region (GO:0000775);; Biological Process: cell morphogenesis (GO:0000902);; Biological Process: immune system process (GO:0002376);; Cellular Component: nuclear envelope (GO:0005635);; Cellular Component: trans-Golgi network (GO:0005802);; Cel…	--	--	--	--	Golgin subfamily A member 4 GN=GOLGA4 OS=Homo sapiens (Human) PE=1 SV=1	U	Intracellular trafficking, secretion, and vesicular transport	Golgin subfamily A member 4 isoform 1 [Homo sapiens]
ENSG00000069712	80	54	41	5	3	3	0.838427	0.564493	0.464362	0.295887	0.0852321	0.0796669	1.89e-09	-4.02059	down	--	--	Biological Process: single-organism process (GO:0044699);;	--	--	--	--	Uncharacterized protein KIAA1107 GN=KIAA1107 OS=Homo sapiens (Human) PE=1 SV=2	S	Function unknown	uncharacterized protein KIAA1107 [Homo sapiens]
ENSG00000113594	1352	1106	1341	81	82	76	10.5272	9.80411	12.0073	0.831953	1.01213	0.569796	2.33e-88	-4.02055	down	--	--	Biological Process: regulation of immune system process (GO:0002682);; Molecular Function: leukemia inhibitory factor receptor activity (GO:0004923);; Molecular Function: oncostatin-M receptor activity (GO:0004924);; Molecular Function: ciliary neurotrophic factor receptor binding (GO:0005127);; Cellular Component: extracellular region (GO:0005576);; Cellular Component: integral component of plas…	K05058|0|hsa:3977|LIFR, CD118, LIF-R, SJS2, STWS, SWS; leukemia inhibitory factor receptor alpha; K05058 leukemia inhibitory factor receptor (A)	Cytokine-cytokine receptor interaction (ko04060);; Signaling pathways regulating pluripotency of stem cells (ko04550);; Jak-STAT signaling pathway (ko04630)	--	--	Leukemia inhibitory factor receptor (Precursor) GN=LIFR OS=Homo sapiens (Human) PE=1 SV=1	T	Signal transduction mechanisms	leukemia inhibitory factor receptor precursor [Homo sapiens]
ENSG00000260916	551	544	631	31	40	38	8.19317	8.45849	10.6841	0.622568	0.844154	0.688727	5.1e-88	-4.01524	down	--	--	Biological Process: microtubule cytoskeleton organization (GO:0000226);; Molecular Function: protein binding (GO:0005515);; Cellular Component: nucleus (GO:0005634);; Cellular Component: plasma membrane (GO:0005886);; Biological Process: nucleobase-containing compound metabolic process (GO:0006139);; Biological Process: intracellular protein transport (GO:0006886);; Biological Process: cellular c…	--	--	--	--	Cell cycle progression protein 1 GN=CCPG1 OS=Homo sapiens (Human) PE=2 SV=3	T	Signal transduction mechanisms	cell cycle progression protein 1 isoform 2 [Homo sapiens]
ENSG00000164190	2857	2274	2951	195	165	151	18.0275	19.7128	18.9803	2.26683	1.49049	0.658018	4.71e-59	-4.01378	down	--	--	Biological Process: negative regulation of transcription from RNA polymerase II promoter (GO:0000122);; Biological Process: cytokinesis (GO:0000910);; Biological Process: metanephros development (GO:0001656);; Biological Process: outflow tract morphogenesis (GO:0003151);; Molecular Function: chromatin binding (GO:0003682);; Cellular Component: nucleoplasm (GO:0005654);; Cellular Component: cytosk…	K06672|0|pps:100976618|NIPBL; Nipped-B homolog (Drosophila); K06672 cohesin loading factor subunit SCC2 (A)	--	[BDL]	Chromatin structure and dynamics;; Cell cycle control, cell division, chromosome partitioning;; Replication, recombination and repair	Nipped-B-like protein GN=NIPBL OS=Homo sapiens (Human) PE=1 SV=2	D	Cell cycle control, cell division, chromosome partitioning	nipped-B-like protein isoform A [Homo sapiens]
ENSG00000163029	981	819	946	88	29	57	10.8515	9.11906	10.8127	1.17002	0.340088	0.833346	2.72e-107	-4.01181	down	[D]	Cell cycle control, cell division, chromosome partitioning	Biological Process: mitotic sister chromatid segregation (GO:0000070);; Biological Process: microtubule cytoskeleton organization (GO:0000226);; Biological Process: telomere maintenance via recombination (GO:0000722);; Biological Process: double-strand break repair via homologous recombination (GO:0000724);; Cellular Component: kinetochore (GO:0000776);; Cellular Component: condensed chromosome, …	--	--	[L]	Replication, recombination and repair	Structural maintenance of chromosomes protein 6 GN=SMC6 OS=Homo sapiens (Human) PE=1 SV=2	L	Replication, recombination and repair	PREDICTED: structural maintenance of chromosomes protein 6 isoform X2 [Homo sapiens]
ENSG00000147251	188	177	201	16	7	13	1.60913	1.56195	1.79547	0.163079	0.0724082	0.11926	6.63e-47	-4.00632	down	--	--	Molecular Function: Rho guanyl-nucleotide exchange factor activity (GO:0005089);; Molecular Function: phospholipid binding (GO:0005543);; Cellular Component: cytosol (GO:0005829);; Biological Process: small GTPase mediated signal transduction (GO:0007264);; Biological Process: blood coagulation (GO:0007596);; Biological Process: cellular component organization (GO:0016043);; Molecular Function: R…	--	--	[T]	Signal transduction mechanisms	Dedicator of cytokinesis protein 11 GN=DOCK11 OS=Homo sapiens (Human) PE=1 SV=2	T	Signal transduction mechanisms	dedicator of cytokinesis protein 11 [Homo sapiens]
ENSG00000113522	1643	1437	1436	122	63	103	13.9987	12.048	10.966	1.31986	1.56956	1.12268	4.81e-135	-4.00158	down	[L]	Replication, recombination and repair	Molecular Function: single-stranded DNA endodeoxyribonuclease activity (GO:0000014);; Biological Process: regulation of mitotic recombination (GO:0000019);; Biological Process: microtubule cytoskeleton organization (GO:0000226);; Biological Process: mitotic cell cycle (GO:0000278);; Biological Process: double-strand break repair via homologous recombination (GO:0000724);; Cellular Component: chro…	K10866|0|hsa:10111|RAD50, NBSLD, RAD502, hRad50; RAD50 homolog (S. cerevisiae); K10866 DNA repair protein RAD50 [EC:3.6.-.-] (A)	Homologous recombination (ko03440);; Non-homologous end-joining (ko03450)	[L]	Replication, recombination and repair	DNA repair protein RAD50 GN=RAD50 OS=Homo sapiens (Human) PE=1 SV=1	L	Replication, recombination and repair	DNA repair protein RAD50 [Homo sapiens]
ENSG00000278662	223	189	166	11	20	6	4.42558	3.71192	3.29612	0.221086	0.470023	0.132787	4.58e-42	-3.99375	down	--	--	Cellular Component: Golgi apparatus (GO:0005794);;	--	--	[S]	Function unknown	Putative golgin subfamily A member 6-like protein 18 GN=GOLGA6L18 OS=Homo sapiens (Human) PE=5 SV=1	S	Function unknown	putative golgin subfamily A member 6-like protein 10 [Homo sapiens]
ENSG00000129317	838	819	775	52	55	49	6.73694	6.24251	7.28842	0.814709	1.09678	0.781088	1.23e-102	-3.99247	down	[S]	Function unknown	Biological Process: pseudouridine synthesis (GO:0001522);; Molecular Function: RNA binding (GO:0003723);; Biological Process: tRNA processing (GO:0008033);; Molecular Function: pseudouridine synthase activity (GO:0009982);;	K06176|0|hsa:83448|PUS7L; pseudouridylate synthase 7 homolog (S. cerevisiae)-like (EC:5.4.99.-); K06176 tRNA pseudouridine13 synthase [EC:5.4.99.27] (A)	--	[S]	Function unknown	Pseudouridylate synthase 7 homolog-like protein GN=PUS7L OS=Homo sapiens (Human) PE=1 SV=1	S	Function unknown	pseudouridylate synthase 7 homolog-like protein isoform a [Homo sapiens]
ENSG00000085224	1125	1105	1367	80	63	89	11.6415	10.8247	12.0223	0.769841	0.744854	0.984738	5.43e-64	-3.9857	down	[KL]	Transcription;; Replication, recombination and repair	Biological Process: mitotic cell cycle (GO:0000278);; Cellular Component: condensed chromosome (GO:0000793);; Molecular Function: DNA binding (GO:0003677);; Molecular Function: DNA helicase activity (GO:0003678);; Molecular Function: chromatin binding (GO:0003682);; Molecular Function: ATP binding (GO:0005524);; Cellular Component: nuclear heterochromatin (GO:0005720);; Cellular Component: nucleo…	K10779|0|hsa:546|ATRX, ATR2, JMS, MRXHF1, RAD54, RAD54L, SFM1, SHS, XH2, XNP, ZNF-HX; alpha thalassemia/mental retardation syndrome X-linked (EC:3.6.4.12); K10779 transcriptional regulator ATRX [EC:3.6.4.12] (A)	--	[K]	Transcription	Transcriptional regulator ATRX GN=ATRX OS=Homo sapiens (Human) PE=1 SV=5	K	Transcription	transcriptional regulator ATRX isoform 1 [Homo sapiens]
ENSG00000116977	36	29	26	1	2	3	1.00685	0.683133	0.845694	0.0560781	0.0863649	0.041957	3.36e-11	-3.95075	down	--	--	Biological Process: plasma cell differentiation (GO:0002317);; Molecular Function: protein binding (GO:0005515);; Cellular Component: extracellular space (GO:0005615);; Cellular Component: nucleus (GO:0005634);; Cellular Component: cytoplasm (GO:0005737);; Cellular Component: mitochondrial inner membrane (GO:0005743);; Biological Process: response to stress (GO:0006950);; Biological Process: immu…	K06832|0|hsa:3964|LGALS8, Gal-8, PCTA-1, PCTA1, Po66-CBP; lectin, galactoside-binding, soluble, 8; K06832 galectin-8 (A)	--	[W]	Extracellular structures	Galectin-8 GN=LGALS8 OS=Homo sapiens (Human) PE=1 SV=4	W	Extracellular structures	galectin-8 isoform a [Homo sapiens]
Human_newGene_3033	201	116	77	9	17	0	1.42965	0.828066	0.548254	0.071746	0.133616	3.34e-09	1.42e-05	-3.94742	down	--	--	Biological Process: metabolic process (GO:0008152);;	K00799|4.29566e-28|fca:100169963|GSTM3; glutathione S-transferase mu 3 (brain); K00799 glutathione S-transferase [EC:2.5.1.18] (A)	Glutathione metabolism (ko00480);; Metabolism of xenobiotics by cytochrome P450 (ko00980);; Drug metabolism - cytochrome P450 (ko00982);; Chemical carcinogenesis (ko05204)	[O]	Posttranslational modification, protein turnover, chaperones	Glutathione S-transferase Mu 3 GN=GSTM3 OS=Macaca fuscata fuscata (Japanese macaque) PE=2 SV=3	O	Posttranslational modification, protein turnover, chaperones	PREDICTED: glutathione S-transferase Mu 3-like [Chrysochloris asiatica]
ENSG00000173542	426	424	538	31	30	31	5.48903	5.63122	7.3321	0.429309	0.626708	0.43702	9.01e-46	-3.94623	down	--	--	Cellular Component: nucleus (GO:0005634);; Cellular Component: nucleolus (GO:0005730);; Cellular Component: cytosol (GO:0005829);; Molecular Function: kinase activity (GO:0016301);; Molecular Function: kinase activator activity (GO:0019209);; Molecular Function: kinase binding (GO:0019900);; Biological Process: hippo signaling (GO:0035329);; Biological Process: positive regulation of phosphorylat…	K06685|2.61916e-166|ptr:741698|MOB1B, MOBKL1A; MOB kinase activator 1B; K06685 MOB kinase activator 1 (A)	Hippo signaling pathway (ko04390)	[D]	Cell cycle control, cell division, chromosome partitioning	MOB kinase activator 1B GN=MOB1B OS=Homo sapiens (Human) PE=1 SV=3	D	Cell cycle control, cell division, chromosome partitioning	MOB kinase activator 1B isoform 1 [Homo sapiens]
ENSG00000188992	25	21	29	5	0	0	0.756888	0.67702	0.960969	0.197559	0	0	1.68e-09	-3.94297	down	--	--	Molecular Function: phospholipase activity (GO:0004620);; Molecular Function: protein binding (GO:0005515);; Cellular Component: extracellular space (GO:0005615);; Cellular Component: plasma membrane (GO:0005886);; Biological Process: triglyceride metabolic process (GO:0006641);; Biological Process: glycerophospholipid metabolic process (GO:0006650);; Molecular Function: heparin binding (GO:00082…	--	--	--	--	Lipase member I (Precursor) GN=LIPI OS=Homo sapiens (Human) PE=1 SV=2	R	General function prediction only	lipase member I isoform 5 [Homo sapiens]
ENSG00000182308	34	22	34	4	1	1	0.45996	0.306164	0.480064	0.0637876	0.0162635	0.0155719	4.61e-11	-3.93945	down	--	--	Biological Process: protein ubiquitination (GO:0016567);; Cellular Component: Cul4-RING E3 ubiquitin ligase complex (GO:0080008);;	--	--	[R]	General function prediction only	DDB1- and CUL4-associated factor 4-like protein 1 GN=DCAF4L1 OS=Homo sapiens (Human) PE=2 SV=1	R	General function prediction only	DDB1- and CUL4-associated factor 4-like protein 1 [Homo sapiens]
ENSG00000170759	5423	4816	5917	425	302	351	60.1041	60.1839	69.4761	5.79732	4.07791	4.21974	3.94e-96	-3.93661	down	[Z]	Cytoskeleton	Cellular Component: kinetochore (GO:0000776);; Cellular Component: condensed chromosome, centromeric region (GO:0000779);; Molecular Function: microtubule motor activity (GO:0003777);; Molecular Function: ATP binding (GO:0005524);; Cellular Component: spindle (GO:0005819);; Cellular Component: cytosol (GO:0005829);; Cellular Component: kinesin complex (GO:0005871);; Cellular Component: microtubul…	K10396|0|hsa:3799|KIF5B, HEL-S-61, KINH, KNS, KNS1, UKHC; kinesin family member 5B; K10396 kinesin family member 5 (A)	Dopaminergic synapse (ko04728)	[Z]	Cytoskeleton	Kinesin-1 heavy chain GN=KIF5B OS=Homo sapiens (Human) PE=1 SV=1	Z	Cytoskeleton	kinesin-1 heavy chain [Homo sapiens]
ENSG00000113810	3563	3236	3328	280	187	210	60.7363	53.575	61.2261	5.603	3.7635	4.28222	2.93e-173	-3.93357	down	[D]	Cell cycle control, cell division, chromosome partitioning	Biological Process: cell cycle checkpoint (GO:0000075);; Biological Process: microtubule cytoskeleton organization (GO:0000226);; Cellular Component: kinetochore (GO:0000776);; Cellular Component: condensed chromosome, centromeric region (GO:0000779);; Cellular Component: condensed nuclear chromosome (GO:0000794);; Cellular Component: condensin complex (GO:0000796);; Biological Process: immune sy…	K06675|0|hsa:10051|SMC4, CAP-C, CAPC, SMC-4, SMC4L1, hCAP-C; structural maintenance of chromosomes 4; K06675 structural maintenance of chromosome 4 (A)	--	[BD]	Chromatin structure and dynamics;; Cell cycle control, cell division, chromosome partitioning	Structural maintenance of chromosomes protein 4 GN=SMC4 OS=Homo sapiens (Human) PE=1 SV=2	D	Cell cycle control, cell division, chromosome partitioning	structural maintenance of chromosomes protein 4 isoform 1 [Homo sapiens]
ENSG00000197619	155	175	204	19	10	7	3.0874	3.02658	3.68901	0.730652	0.612145	0.262281	2.37e-39	-3.92343	down	[R]	General function prediction only	Molecular Function: DNA binding (GO:0003677);; Cellular Component: nucleus (GO:0005634);; Biological Process: regulation of transcription, DNA-templated (GO:0006355);; Molecular Function: metal ion binding (GO:0046872);;	K09228|0|hsa:284370|ZNF615; zinc finger protein 615; K09228 KRAB domain-containing zinc finger protein (A)	--	[R]	General function prediction only	Zinc finger protein 615 GN=ZNF615 OS=Homo sapiens (Human) PE=2 SV=2	K	Transcription	zinc finger protein 615 isoform 1 [Homo sapiens]
ENSG00000151914	2189	1711	2216	153	110	153	12.221	12.767	13.1073	1.69641	1.3252	1.69865	1.33e-54	-3.90841	down	[Z]	Cytoskeleton	Biological Process: mitotic cytokinesis (GO:0000281);; Cellular Component: cornified envelope (GO:0001533);; Biological Process: cell activation (GO:0001775);; Molecular Function: nucleoside binding (GO:0001882);; Biological Process: regulation of sodium ion transport (GO:0002028);; Biological Process: immune system process (GO:0002376);; Molecular Function: actin binding (GO:0003779);; Molecular…	K10382|0|hgl:101717284|dystonin-like; K10382 dystonin (A)	--	[Z]	Cytoskeleton	Dystonin GN=DST OS=Homo sapiens (Human) PE=1 SV=4	Z	Cytoskeleton	PREDICTED: dystonin isoform X18 [Homo sapiens]
ENSG00000205413	280	246	311	21	6	30	2.32849	2.1394	2.73688	0.205318	0.0612693	0.27251	2.21e-55	-3.90761	down	--	--	Cellular Component: cytoplasm (GO:0005737);; Cellular Component: intracellular membrane-bounded organelle (GO:0043231);;	--	--	--	--	Sterile alpha motif domain-containing protein 9 GN=SAMD9 OS=Homo sapiens (Human) PE=1 SV=1	S	Function unknown	sterile alpha motif domain-containing protein 9 [Homo sapiens]
ENSG00000197134	51	59	66	5	5	2	0.912094	1.19746	1.49793	0.231286	0.379858	0.446429	6.17e-19	-3.90591	down	[R]	General function prediction only	Biological Process: negative regulation of transcription from RNA polymerase II promoter (GO:0000122);; Molecular Function: DNA binding (GO:0003677);; Molecular Function: sequence-specific DNA binding transcription factor activity (GO:0003700);; Molecular Function: transcription corepressor activity (GO:0003714);; Cellular Component: nucleus (GO:0005634);; Cellular Component: nucleolus (GO:000573…	K09228|0|hsa:113835|ZNF257, BMZF-4, BMZF4; zinc finger protein 257; K09228 KRAB domain-containing zinc finger protein (A)	--	[R]	General function prediction only	Zinc finger protein 257 GN=ZNF257 OS=Homo sapiens (Human) PE=2 SV=2	R	General function prediction only	zinc finger protein 257 [Homo sapiens]
ENSG00000178567	298	381	287	32	9	25	2.81758	3.80693	3.06001	0.397067	0.106844	0.256762	1.96e-35	-3.9036	down	--	--	Cellular Component: endoplasmic reticulum (GO:0005783);;	--	--	--	--	EPM2A-interacting protein 1 GN=EPM2AIP1 OS=Homo sapiens (Human) PE=1 SV=1	R	General function prediction only	KIAA0766 protein [Homo sapiens]
ENSG00000166004	1180	984	1128	88	49	88	12.5504	12.1945	15.1648	1.60639	0.712404	1.25083	3.29e-114	-3.90164	down	--	--	Biological Process: microtubule cytoskeleton organization (GO:0000226);; Cellular Component: chromosome, centromeric region (GO:0000775);; Biological Process: immune system process (GO:0002376);; Cellular Component: extracellular region (GO:0005576);; Cellular Component: cytoplasm (GO:0005737);; Cellular Component: centrosome (GO:0005813);; Cellular Component: plasma membrane (GO:0005886);; Biolo…	--	--	--	--	Centrosomal protein of 295 kDa {ECO:0000312|HGNC:HGNC:29366} OS=Homo sapiens (Human) PE=2 SV=4	S	Function unknown	centrosomal protein of 295 kDa [Homo sapiens]
Human_newGene_2317	79	94	46	9	2	4	0.66107	0.744884	0.391749	0.0897828	0.0205408	0.0402444	3.34e-09	-3.89952	down	--	--	Molecular Function: GTPase activity (GO:0003924);; Molecular Function: calcium ion binding (GO:0005509);; Molecular Function: GTP binding (GO:0005525);; Cellular Component: mitochondrial outer membrane (GO:0005741);; Biological Process: GTP catabolic process (GO:0006184);; Biological Process: small GTPase mediated signal transduction (GO:0007264);; Biological Process: cellular homeostasis (GO:001…	--	--	[R]	General function prediction only	Mitochondrial Rho GTPase 1 GN=RHOT1 OS=Bos taurus (Bovine) PE=2 SV=1	R	General function prediction only	PREDICTED: mitochondrial Rho GTPase 1-like, partial [Galeopterus variegatus]
ENSG00000178338	425	402	488	29	36	25	4.42858	4.39668	5.59235	0.418475	0.679289	0.400539	2.16e-74	-3.89932	down	[R]	General function prediction only	Molecular Function: DNA binding (GO:0003677);; Molecular Function: sequence-specific DNA binding transcription factor activity (GO:0003700);; Molecular Function: transcription corepressor activity (GO:0003714);; Cellular Component: nucleus (GO:0005634);; Cellular Component: nucleolus (GO:0005730);; Biological Process: regulation of transcription, DNA-templated (GO:0006355);; Biological Process: r…	K09228|0|hsa:117608|ZNF354B, KID2; zinc finger protein 354B; K09228 KRAB domain-containing zinc finger protein (A)	--	[R]	General function prediction only	Zinc finger protein 354B GN=ZNF354B OS=Homo sapiens (Human) PE=2 SV=1	K	Transcription	zinc finger protein 354B [Homo sapiens]
ENSG00000136040	29	19	25	2	0	3	0.519467	0.275148	0.40431	0.0230813	0	0.0262553	3.25e-09	-3.89873	down	--	--	Molecular Function: receptor activity (GO:0004872);; Molecular Function: transmembrane signaling receptor activity (GO:0004888);; Molecular Function: receptor binding (GO:0005102);; Cellular Component: intracellular (GO:0005622);; Cellular Component: nucleus (GO:0005634);; Cellular Component: cytoplasm (GO:0005737);; Cellular Component: plasma membrane (GO:0005886);; Biological Process: organelle…	K06572|0|hsa:10154|PLXNC1, CD232, PLXN-C1, VESPR; plexin C1; K06572 plexin C (A)	Axon guidance (ko04360)	[T]	Signal transduction mechanisms	Plexin-C1 (Precursor) GN=PLXNC1 OS=Homo sapiens (Human) PE=1 SV=1	T	Signal transduction mechanisms	plexin-C1 precursor [Homo sapiens]
ENSG00000165813	338	311	473	25	27	25	3.11352	2.9707	4.93807	0.384738	0.366398	0.345101	7.45e-19	-3.89617	down	--	--	Biological Process: microtubule cytoskeleton organization (GO:0000226);; Biological Process: mitotic cell cycle (GO:0000278);; Cellular Component: chromosome, centromeric region (GO:0000775);; Biological Process: immune system process (GO:0002376);; Biological Process: system process (GO:0003008);; Cellular Component: microtubule organizing center (GO:0005815);; Cellular Component: plasma membran…	--	--	[S]	Function unknown	Coiled-coil domain-containing protein 186 GN=CCDC186 OS=Homo sapiens (Human) PE=1 SV=2	S	Function unknown	C10orf118 protein, partial [Homo sapiens]
ENSG00000101972	2906	2688	3088	246	149	202	33.0312	31.3576	38.1946	3.10595	1.78619	2.32396	1.18e-163	-3.89337	down	[D]	Cell cycle control, cell division, chromosome partitioning	Cellular Component: chromosome, centromeric region (GO:0000775);; Cellular Component: chromatin (GO:0000785);; Cellular Component: transverse filament (GO:0000802);; Biological Process: cytokinesis (GO:0000910);; Cellular Component: male germ cell nucleus (GO:0001673);; Molecular Function: protein binding (GO:0005515);; Cellular Component: nucleoplasm (GO:0005654);; Cellular Component: cytosol (G…	K06671|0|ocu:100328701|STAG2; stromal antigen 2; K06671 cohesin complex subunit SA-1/2 (A)	Cell cycle (ko04110)	[D]	Cell cycle control, cell division, chromosome partitioning	Cohesin subunit SA-2 GN=STAG2 OS=Homo sapiens (Human) PE=1 SV=3	D	Cell cycle control, cell division, chromosome partitioning	cohesin subunit SA-2 isoform a [Homo sapiens]
ENSG00000067900	1099	998	1000	115	38	61	7.5202	6.62632	7.29988	1.13744	0.258428	0.493122	1.29e-110	-3.88693	down	[RTKL]	General function prediction only;; Signal transduction mechanisms;; Transcription;; Replication, recombination and repair	Biological Process: G1/S transition of mitotic cell cycle (GO:0000082);; Biological Process: G2/M transition of mitotic cell cycle (GO:0000086);; Cellular Component: Golgi membrane (GO:0000139);; Molecular Function: magnesium ion binding (GO:0000287);; Biological Process: sister chromatid segregation (GO:0000819);; Biological Process: cytokinesis (GO:0000910);; Cellular Component: ruffle (GO:0001…	K04514|0|hsa:6093|ROCK1, P160ROCK, ROCK-I; Rho-associated, coiled-coil containing protein kinase 1 (EC:2.7.11.1); K04514 Rho-associated protein kinase 1 [EC:2.7.11.1] (A)	cGMP-PKG signaling pathway (ko04022);; cAMP signaling pathway (ko04024);; Chemokine signaling pathway (ko04062);; Sphingolipid signaling pathway (ko04071);; Vascular smooth muscle contraction (ko04270);; TGF-beta signaling pathway (ko04350);; Axon guidance (ko04360);; Focal adhesion (ko04510);; Platelet activation (ko04611);; Leukocyte transendothelial migration (ko04670);; Regulation of actin cy…	[T]	Signal transduction mechanisms	Rho-associated protein kinase 1 GN=ROCK1 OS=Homo sapiens (Human) PE=1 SV=1	T	Signal transduction mechanisms	rho-associated protein kinase 1 [Homo sapiens]
ENSG00000123636	236	179	264	19	12	16	2.61754	2.99902	2.47548	0.317019	0.305185	0.377436	5.39e-26	-3.88373	down	--	--	Biological Process: mitotic cell cycle (GO:0000278);; Cellular Component: kinetochore (GO:0000776);; Cellular Component: heterochromatin (GO:0000792);; Cellular Component: condensed nuclear chromosome (GO:0000794);; Biological Process: regulation of protein phosphorylation (GO:0001932);; Molecular Function: DNA binding (GO:0003677);; Molecular Function: transcription coactivator activity (GO:0003…	--	--	[B]	Chromatin structure and dynamics	Bromodomain adjacent to zinc finger domain protein 2B GN=BAZ2B OS=Homo sapiens (Human) PE=1 SV=3	B	Chromatin structure and dynamics	bromodomain adjacent to zinc finger domain protein 2B isoform a [Homo sapiens]
ENSG00000133858	1282	1099	987	102	84	48	15.761	16.6834	11.8522	1.73156	2.20124	0.947186	5.82e-62	-3.87722	down	[R]	General function prediction only	Cellular Component: kinetochore (GO:0000776);; Molecular Function: protein binding (GO:0005515);; Cellular Component: intracellular (GO:0005622);; Biological Process: regulation of transcription, DNA-templated (GO:0006355);; Biological Process: transcription from RNA polymerase II promoter (GO:0006366);; Biological Process: RNA processing (GO:0006396);; Biological Process: intracellular protein t…	--	--	[S]	Function unknown	Zinc finger C3H1 domain-containing protein GN=ZFC3H1 OS=Homo sapiens (Human) PE=1 SV=3	S	Function unknown	zinc finger C3H1 domain-containing protein [Homo sapiens]
ENSG00000158417	3799	3770	3448	362	190	216	34.5197	35.0705	32.4742	3.84021	1.92705	2.11022	4.53e-173	-3.87365	down	[J]	Translation, ribosomal structure and biogenesis	Molecular Function: translation initiation factor activity (GO:0003743);; Molecular Function: GTPase activity (GO:0003924);; Molecular Function: protein binding (GO:0005515);; Molecular Function: GTP binding (GO:0005525);; Cellular Component: endoplasmic reticulum (GO:0005783);; Cellular Component: cytosol (GO:0005829);; Biological Process: GTP catabolic process (GO:0006184);; Biological Process:…	K03243|0|mcc:714129|EIF5B; eukaryotic translation initiation factor 5B; K03243 translation initiation factor 5B (A)	RNA transport (ko03013)	[J]	Translation, ribosomal structure and biogenesis	Eukaryotic translation initiation factor 5B GN=EIF5B OS=Homo sapiens (Human) PE=1 SV=4	J	Translation, ribosomal structure and biogenesis	eukaryotic translation initiation factor 5B [Homo sapiens]
ENSG00000077097	2624	2353	2503	245	127	152	40.7131	35.3751	35.8934	4.15639	1.50031	1.84178	4.91e-155	-3.86658	down	[L]	Replication, recombination and repair	Biological Process: resolution of meiotic recombination intermediates (GO:0000712);; Cellular Component: heterochromatin (GO:0000792);; Cellular Component: synaptonemal complex (GO:0000795);; Biological Process: sister chromatid segregation (GO:0000819);; Biological Process: neuron migration (GO:0001764);; Molecular Function: DNA binding (GO:0003677);; Molecular Function: chromatin binding (GO:00…	K03164|0|ptr:460232|TOP2B; topoisomerase (DNA) II beta 180kDa; K03164 DNA topoisomerase II [EC:5.99.1.3] (A)	--	[B]	Chromatin structure and dynamics	DNA topoisomerase 2-beta GN=TOP2B OS=Homo sapiens (Human) PE=1 SV=3	B	Chromatin structure and dynamics	PREDICTED: DNA topoisomerase 2-beta isoform X1 [Homo sapiens]
ENSG00000170160	248	168	183	9	14	19	1.69038	1.18335	1.31046	0.139235	0.266816	0.25147	1.01e-22	-3.86215	down	--	--	Cellular Component: plasma membrane (GO:0005886);; Cellular Component: cytoskeletal part (GO:0044430);; Biological Process: single-organism process (GO:0044699);; Biological Process: negative regulation of biological process (GO:0048519);; Biological Process: regulation of cellular process (GO:0050794);;	--	--	--	--	Coiled-coil domain-containing protein 144A GN=CCDC144A OS=Homo sapiens (Human) PE=1 SV=1	S	Function unknown	coiled-coil domain-containing protein 144A [Homo sapiens]
ENSG00000121879	379	316	414	39	12	27	3.01196	2.57477	3.48089	0.364785	0.10657	0.320865	2.37e-47	-3.86167	down	[TDBLU]	Signal transduction mechanisms;; Cell cycle control, cell division, chromosome partitioning;; Chromatin structure and dynamics;; Replication, recombination and repair;; Intracellular trafficking, secretion, and vesicular transport	Biological Process: angiogenesis (GO:0001525);; Molecular Function: protein serine/threonine kinase activity (GO:0004674);; Molecular Function: ATP binding (GO:0005524);; Cellular Component: endosome (GO:0005768);; Cellular Component: Golgi apparatus (GO:0005794);; Cellular Component: plasma membrane (GO:0005886);; Cellular Component: phosphatidylinositol 3-kinase complex, class IA (GO:0005943);;…	K00922|0|ptr:460858|PIK3CA; phosphatidylinositol-4,5-bisphosphate 3-kinase, catalytic subunit alpha; K00922 phosphatidylinositol-4,5-bisphosphate 3-kinase [EC:2.7.1.153] (A)	Inositol phosphate metabolism (ko00562);; ErbB signaling pathway (ko04012);; Ras signaling pathway (ko04014);; Rap1 signaling pathway (ko04015);; cGMP-PKG signaling pathway (ko04022);; cAMP signaling pathway (ko04024);; Chemokine signaling pathway (ko04062);; HIF-1 signaling pathway (ko04066);; FoxO signaling pathway (ko04068);; Phosphatidylinositol signaling system (ko04070);; Sphingolipid signa…	[T]	Signal transduction mechanisms	Phosphatidylinositol 4,5-bisphosphate 3-kinase catalytic subunit alpha isoform GN=PIK3CA OS=Homo sapiens (Human) PE=1 SV=2	T	Signal transduction mechanisms	phosphatidylinositol 4,5-bisphosphate 3-kinase catalytic subunit alpha isoform [Homo sapiens]
ENSG00000178295	701	655	721	57	37	52	7.36161	6.899	7.69604	0.711815	1.01632	0.928273	1.54e-91	-3.86137	down	[L]	Replication, recombination and repair	Biological Process: telomere maintenance (GO:0000723);; Molecular Function: DNA binding (GO:0003677);; Molecular Function: endonuclease activity (GO:0004519);; Cellular Component: nucleus (GO:0005634);; Biological Process: DNA strand elongation involved in DNA replication (GO:0006271);; Biological Process: DNA repair (GO:0006281);; Biological Process: DNA recombination (GO:0006310);; Biological P…	K15338|0|hsa:348654|GEN1, Gen; GEN1 Holliday junction 5' flap endonuclease; K15338 flap endonuclease GEN [EC:3.1.-.-] (A)	--	--	--	Flap endonuclease GEN homolog 1 GN=GEN1 OS=Homo sapiens (Human) PE=1 SV=2	L	Replication, recombination and repair	flap endonuclease GEN homolog 1 [Homo sapiens]
ENSG00000167635	2388	2182	2187	198	129	151	41.814	38.7772	39.358	4.0457	2.43377	2.79339	3.07e-149	-3.85194	down	[R]	General function prediction only	Molecular Function: DNA binding (GO:0003677);; Molecular Function: sequence-specific DNA binding transcription factor activity (GO:0003700);; Molecular Function: protein binding (GO:0005515);; Cellular Component: nucleolus (GO:0005730);; Cellular Component: cytoplasm (GO:0005737);; Biological Process: regulation of transcription, DNA-templated (GO:0006355);; Biological Process: cytoskeleton organ…	--	--	[R]	General function prediction only	Zinc finger protein OZF GN=ZNF146 OS=Homo sapiens (Human) PE=1 SV=2	K	Transcription	zinc finger protein OZF [Homo sapiens]
ENSG00000196074	77	54	79	7	4	4	1.70579	1.24222	1.00111	0.0834893	0.0492306	0.0470984	6e-21	-3.83842	down	--	--	Cellular Component: lateral element (GO:0000800);; Molecular Function: DNA binding (GO:0003677);; Cellular Component: nucleolus (GO:0005730);; Biological Process: apoptotic process (GO:0006915);; Biological Process: meiotic prophase I (GO:0007128);; Biological Process: synaptonemal complex assembly (GO:0007130);; Biological Process: male meiosis (GO:0007140);; Biological Process: female meiotic d…	--	--	--	--	Synaptonemal complex protein 2 GN=SYCP2 OS=Homo sapiens (Human) PE=2 SV=2	R	General function prediction only	synaptonemal complex protein 2 [Homo sapiens]
ENSG00000091039	1104	987	1123	80	64	88	11.0958	10.2839	11.8281	0.964958	0.699439	0.98343	4.36e-110	-3.82262	down	--	--	Molecular Function: phospholipid binding (GO:0005543);; Cellular Component: cytosol (GO:0005829);; Biological Process: lipid transport (GO:0006869);; Biological Process: Golgi to plasma membrane transport (GO:0006893);; Molecular Function: oxysterol binding (GO:0008142);; Biological Process: cholesterol metabolic process (GO:0008203);; Biological Process: negative regulation of sequestering of tr…	--	--	[T]	Signal transduction mechanisms	Oxysterol-binding protein-related protein 8 GN=OSBPL8 OS=Homo sapiens (Human) PE=1 SV=3	T	Signal transduction mechanisms	oxysterol-binding protein-related protein 8 isoform a [Homo sapiens]
ENSG00000147180	212	209	222	15	21	11	3.08246	3.14699	3.38181	0.264662	0.32025	0.156873	1.8e-48	-3.804	down	[R]	General function prediction only	Molecular Function: transcription coactivator activity (GO:0003713);; Molecular Function: protein binding (GO:0005515);; Cellular Component: nucleus (GO:0005634);; Cellular Component: nucleolus (GO:0005730);; Molecular Function: sequence-specific DNA binding (GO:0043565);; Biological Process: positive regulation of transcription, DNA-templated (GO:0045893);; Molecular Function: metal ion binding …	--	--	[R]	General function prediction only	Zinc finger protein 711 GN=ZNF711 OS=Homo sapiens (Human) PE=1 SV=2	K	Transcription	PREDICTED: zinc finger protein 711 isoform X1 [Homo sapiens]
ENSG00000146757	255	239	312	22	23	14	4.91416	5.00749	6.47475	0.490679	0.495675	0.297746	9.36e-41	-3.80287	down	[R]	General function prediction only	Biological Process: negative regulation of transcription from RNA polymerase II promoter (GO:0000122);; Molecular Function: DNA binding (GO:0003677);; Molecular Function: sequence-specific DNA binding transcription factor activity (GO:0003700);; Molecular Function: transcription corepressor activity (GO:0003714);; Cellular Component: nucleolus (GO:0005730);; Biological Process: regulation of tran…	--	--	[R]	General function prediction only	Zinc finger protein 92 GN=ZNF92 OS=Homo sapiens (Human) PE=2 SV=2	K	Transcription	zinc finger protein 92 isoform 2 [Homo sapiens]
ENSG00000177311	558	504	676	49	40	39	4.34745	4.20681	6.40151	0.599052	0.771905	0.893575	6.86e-40	-3.79435	down	[R]	General function prediction only	Molecular Function: DNA binding (GO:0003677);; Molecular Function: sequence-specific DNA binding transcription factor activity (GO:0003700);; Molecular Function: protein binding (GO:0005515);; Cellular Component: nucleolus (GO:0005730);; Cellular Component: cytoplasm (GO:0005737);; Biological Process: single-organism process (GO:0044699);; Biological Process: positive regulation of transcription …	K10510|0|hsa:253461|ZBTB38, CIBZ, PPP1R171, ZNF921; zinc finger and BTB domain containing 38; K10510 zinc finger and BTB domain-containing protein 38 (A)	--	[R]	General function prediction only	Zinc finger and BTB domain-containing protein 38 OS=Homo sapiens (Human) PE=1 SV=2	R	General function prediction only	PREDICTED: zinc finger and BTB domain-containing protein 38 isoform X2 [Homo sapiens]
ENSG00000170681	80	96	82	7	10	2	1.747	2.06477	1.77622	0.157919	0.275205	0.0669017	6.95e-25	-3.79345	down	--	--	Molecular Function: phosphatidylserine binding (GO:0001786);; Molecular Function: protein binding (GO:0005515);; Cellular Component: nucleus (GO:0005634);; Cellular Component: mitochondrion (GO:0005739);; Cellular Component: Golgi apparatus (GO:0005794);; Cellular Component: cytosol (GO:0005829);; Cellular Component: caveola (GO:0005901);; Biological Process: transcription initiation from RNA pol…	--	--	--	--	Muscle-related coiled-coil protein GN=MURC OS=Homo sapiens (Human) PE=1 SV=2	K	Transcription	muscle-related coiled-coil protein [Homo sapiens]
ENSG00000185697	273	249	278	23	22	14	3.65301	3.70796	3.9066	0.420011	0.400488	0.226803	1.64e-55	-3.79167	down	[KAD]	Transcription;; RNA processing and modification;; Cell cycle control, cell division, chromosome partitioning	Biological Process: mitotic cell cycle (GO:0000278);; Molecular Function: DNA binding (GO:0003677);; Molecular Function: chromatin binding (GO:0003682);; Molecular Function: protein binding (GO:0005515);; Cellular Component: nucleus (GO:0005634);; Cellular Component: nucleoplasm (GO:0005654);; Biological Process: transcription from RNA polymerase II promoter (GO:0006366);; Biological Process: tra…	K09421|0|hsa:4603|MYBL1, A-MYB, AMYB; v-myb avian myeloblastosis viral oncogene homolog-like 1; K09421 myb-related protein (A)	HTLV-I infection (ko05166)	--	--	Myb-related protein A GN=MYBL1 OS=Homo sapiens (Human) PE=1 SV=2	K	Transcription	myb-related protein A isoform 1 [Homo sapiens]
Human_newGene_3191	158	194	148	22	10	5	3.25568	3.95155	3.03326	0.511293	0.227352	0.120231	1.59e-35	-3.78862	down	--	--	--	--	--	--	--	Histone demethylase UTY GN=UTY OS=Pan troglodytes (Chimpanzee) PE=2 SV=1	S	Function unknown	--
ENSG00000146247	1442	1279	1605	108	73	139	8.68951	7.76871	10.0826	0.679633	0.413668	0.825614	1.16e-70	-3.78771	down	[R]	General function prediction only	Cellular Component: histone acetyltransferase complex (GO:0000123);; Biological Process: mitotic cell cycle (GO:0000278);; Cellular Component: chromatin (GO:0000785);; Molecular Function: RNA polymerase II transcription factor binding transcription factor activity (GO:0001076);; Molecular Function: RNA polymerase II transcription factor binding (GO:0001085);; Biological Process: response to hypox…	K11797|0|hsa:55023|PHIP, BRWD2, DCAF14, WDR11, ndrp; pleckstrin homology domain interacting protein; K11797 PH-interacting protein (A)	--	[R]	General function prediction only	PH-interacting protein GN=PHIP OS=Homo sapiens (Human) PE=1 SV=2	R	General function prediction only	RecName: Full=PH-interacting protein; Short=PHIP; AltName: Full=IRS-1 PH domain-binding protein; AltName: Full=WD repeat-containing protein 11 [Homo sapiens]
ENSG00000187240	1680	1328	1440	115	88	126	15.4622	16.0543	13.4799	3.07934	3.73033	2.5068	1.43e-73	-3.78683	down	--	--	Biological Process: cilium or flagellum-dependent cell motility (GO:0001539);; Molecular Function: microtubule motor activity (GO:0003777);; Molecular Function: protein binding (GO:0005515);; Molecular Function: ATP binding (GO:0005524);; Cellular Component: Golgi apparatus (GO:0005794);; Cellular Component: cytosol (GO:0005829);; Cellular Component: microtubule (GO:0005874);; Cellular Component:…	K10414|0|hsa:79659|DYNC2H1, ATD3, DHC1b, DHC2, DNCH2, DYH1B, SRPS2B, SRTD3, hdhc11; dynein, cytoplasmic 2, heavy chain 1; K10414 dynein heavy chain 2, cytosolic (A)	Phagosome (ko04145);; Vasopressin-regulated water reabsorption (ko04962);; Salmonella infection (ko05132)	[Z]	Cytoskeleton	Cytoplasmic dynein 2 heavy chain 1 GN=DYNC2H1 OS=Homo sapiens (Human) PE=1 SV=4	Z	Cytoskeleton	cytoplasmic dynein 2 heavy chain 1 isoform 2 [Homo sapiens]
ENSG00000100697	1545	1271	1565	149	84	92	10.3632	8.37729	11.1844	1.26682	0.601341	2.2014	3.09e-75	-3.78391	down	[L]	Replication, recombination and repair	Biological Process: negative regulation of transcription from RNA polymerase II promoter (GO:0000122);; Biological Process: angiogenesis (GO:0001525);; Molecular Function: double-stranded RNA binding (GO:0003725);; Molecular Function: single-stranded RNA binding (GO:0003727);; Molecular Function: ribonuclease III activity (GO:0004525);; Molecular Function: protein binding (GO:0005515);; Molecular…	K11592|0|ggo:101124693|DICER1; endoribonuclease Dicer isoform 1; K11592 endoribonuclease Dicer [EC:3.1.26.-] (A)	MicroRNAs in cancer (ko05206)	[A]	RNA processing and modification	Endoribonuclease Dicer GN=DICER1 OS=Homo sapiens (Human) PE=1 SV=3	A	RNA processing and modification	endoribonuclease Dicer isoform 1 [Homo sapiens]
ENSG00000170242	1982	1789	2072	207	112	115	21.3828	19.5792	22.9069	2.50197	1.17755	1.18007	3.59e-138	-3.78242	down	--	--	Molecular Function: p53 binding (GO:0002039);; Biological Process: regulation of immune system process (GO:0002682);; Molecular Function: cysteine-type endopeptidase activity (GO:0004197);; Molecular Function: ubiquitin thiolesterase activity (GO:0004221);; Molecular Function: ubiquitin-specific protease activity (GO:0004843);; Cellular Component: nucleus (GO:0005634);; Cellular Component: cytopl…	K11857|0|mcf:102126415|USP47; ubiquitin specific peptidase 47; K11857 ubiquitin carboxyl-terminal hydrolase 47 [EC:3.4.19.12] (A)	--	[O]	Posttranslational modification, protein turnover, chaperones	Ubiquitin carboxyl-terminal hydrolase 47 GN=USP47 OS=Homo sapiens (Human) PE=1 SV=3	O	Posttranslational modification, protein turnover, chaperones	PREDICTED: ubiquitin carboxyl-terminal hydrolase 47 isoform X1 [Homo sapiens]
ENSG00000198836	1962	1674	2076	184	120	122	23.0182	18.9411	25.3274	2.45774	1.92822	1.50808	1.22e-79	-3.77615	down	--	--	Biological Process: mitochondrial fission (GO:0000266);; Molecular Function: magnesium ion binding (GO:0000287);; Biological Process: neural tube closure (GO:0001843);; Molecular Function: GTPase activity (GO:0003924);; Molecular Function: protein binding (GO:0005515);; Molecular Function: GTP binding (GO:0005525);; Cellular Component: nucleus (GO:0005634);; Cellular Component: mitochondrial oute…	K17079|0|mcf:102117668|OPA1; optic atrophy 1 (autosomal dominant); K17079 optic atrophy protein 1 [EC:3.6.5.5] (A)	--	[R]	General function prediction only	Dynamin-like 120 kDa protein, form S1 (Precursor) GN=OPA1 OS=Homo sapiens (Human) PE=1 SV=3	R	General function prediction only	dynamin-like 120 kDa protein, mitochondrial isoform 8 [Homo sapiens]
ENSG00000104093	455	341	357	39	18	29	3.61956	3.3633	2.87624	0.347038	0.206398	0.21449	7.51e-39	-3.77529	down	--	--	Cellular Component: plasma membrane (GO:0005886);; Biological Process: G-protein coupled receptor signaling pathway (GO:0007186);; Molecular Function: nucleoside-triphosphatase activity (GO:0017111);; Molecular Function: Rab GTPase binding (GO:0017137);; Cellular Component: cell junction (GO:0030054);; Cellular Component: synaptic vesicle membrane (GO:0030672);; Biological Process: regulation of …	--	--	[R]	General function prediction only	DmX-like protein 2 GN=DMXL2 OS=Homo sapiens (Human) PE=1 SV=2	R	General function prediction only	dmX-like protein 2 isoform 1 [Homo sapiens]
ENSG00000137628	58	62	54	7	2	4	0.589865	0.999219	0.567835	1.05992	0.0251	0.176538	3.53e-18	-3.7746	down	[L]	Replication, recombination and repair	Cellular Component: exosome (RNase complex) (GO:0000178);; Biological Process: mRNA splicing, via spliceosome (GO:0000398);; Biological Process: maturation of 5.8S rRNA (GO:0000460);; Molecular Function: damaged DNA binding (GO:0003684);; Molecular Function: double-stranded DNA binding (GO:0003690);; Molecular Function: double-stranded RNA binding (GO:0003725);; Molecular Function: single-strande…	--	--	[R]	General function prediction only	Probable ATP-dependent RNA helicase DDX60 GN=DDX60 OS=Homo sapiens (Human) PE=1 SV=3	A	RNA processing and modification	probable ATP-dependent RNA helicase DDX60 [Homo sapiens]
ENSG00000054267	889	800	933	71	60	65	7.5951	7.08213	8.6547	0.702912	0.577567	0.736976	8.07e-99	-3.77231	down	--	--	Molecular Function: DNA binding (GO:0003677);; Molecular Function: RNA binding (GO:0003723);; Molecular Function: catalytic activity (GO:0003824);; Molecular Function: protein binding (GO:0005515);; Cellular Component: nucleus (GO:0005634);; Cellular Component: cytoplasm (GO:0005737);; Biological Process: regulation of gene expression by genetic imprinting (GO:0006349);; Biological Process: regul…	--	--	[BK]	Chromatin structure and dynamics;; Transcription	AT-rich interactive domain-containing protein 4B GN=ARID4B OS=Homo sapiens (Human) PE=1 SV=2	K	Transcription	ARID4B variant protein [Homo sapiens]
ENSG00000110723	171	137	222	21	10	9	1.49089	1.34906	1.94108	0.301245	0.152515	0.136798	5.82e-16	-3.76034	down	--	--	Biological Process: keratinocyte development (GO:0003334);; Cellular Component: endosome (GO:0005768);; Biological Process: intracellular protein transport (GO:0006886);; Molecular Function: Rab GTPase binding (GO:0017137);; Biological Process: positive regulation of exocytosis (GO:0045921);; Biological Process: positive regulation of protein secretion (GO:0050714);; Biological Process: multivesi…	--	--	--	--	Exophilin-5 GN=EXPH5 OS=Homo sapiens (Human) PE=2 SV=3	U	Intracellular trafficking, secretion, and vesicular transport	exophilin-5 [Homo sapiens]
ENSG00000101596	1553	1235	1108	125	72	98	12.912	10.7357	9.61819	1.11889	0.559201	0.845405	5.29e-35	-3.75308	down	--	--	Cellular Component: Barr body (GO:0001740);; Molecular Function: ATP binding (GO:0005524);; Biological Process: chromosome organization (GO:0051276);; Biological Process: inactivation of X chromosome by DNA methylation (GO:0060821);;	--	--	--	--	Structural maintenance of chromosomes flexible hinge domain-containing protein 1 GN=SMCHD1 OS=Homo sapiens (Human) PE=1 SV=2	S	Function unknown	structural maintenance of chromosomes flexible hinge domain-containing protein 1 [Homo sapiens]
ENSG00000147874	1276	1126	1293	118	104	59	13.5723	12.1775	14.4196	1.74046	1.30563	0.759782	7.47e-114	-3.74755	down	--	--	Cellular Component: nucleolus (GO:0005730);; Cellular Component: cytoplasm (GO:0005737);; Cellular Component: centrosome (GO:0005813);; Cellular Component: spindle (GO:0005819);; Cellular Component: microtubule (GO:0005874);; Biological Process: mitotic nuclear division (GO:0007067);; Biological Process: spindle assembly (GO:0051225);; Biological Process: centrosome organization (GO:0051297);; Bi…	K16589|0|ptr:473117|HAUS6; HAUS augmin-like complex, subunit 6; K16589 HAUS augmin-like complex subunit 6 (A)	--	--	--	HAUS augmin-like complex subunit 6 GN=HAUS6 OS=Homo sapiens (Human) PE=1 SV=2	S	Function unknown	HAUS augmin-like complex subunit 6 isoform 1 [Homo sapiens]
ENSG00000129003	544	465	535	42	30	46	2.478	2.18516	2.53718	0.222146	0.150748	0.224482	1.51e-76	-3.74025	down	--	--	--	--	--	[U]	Intracellular trafficking, secretion, and vesicular transport	Vacuolar protein sorting-associated protein 13C OS=Homo sapiens (Human) PE=1 SV=1	U	Intracellular trafficking, secretion, and vesicular transport	vacuolar protein sorting-associated protein 13C isoform 2A [Homo sapiens]
ENSG00000136824	4365	3634	4351	338	260	348	42.4743	36.5433	44.6647	3.67884	2.36469	3.22174	7.83e-98	-3.73692	down	[D]	Cell cycle control, cell division, chromosome partitioning	Biological Process: microtubule cytoskeleton organization (GO:0000226);; Cellular Component: nuclear chromosome (GO:0000228);; Cellular Component: kinetochore (GO:0000776);; Cellular Component: condensed chromosome, centromeric region (GO:0000779);; Cellular Component: condensed nuclear chromosome (GO:0000794);; Cellular Component: condensin complex (GO:0000796);; Biological Process: system proce…	K06674|0|hsa:10592|SMC2, CAP-E, CAPE, SMC-2, SMC2L1; structural maintenance of chromosomes 2; K06674 structural maintenance of chromosome 2 (A)	--	[BD]	Chromatin structure and dynamics;; Cell cycle control, cell division, chromosome partitioning	Structural maintenance of chromosomes protein 2 GN=SMC2 OS=Homo sapiens (Human) PE=1 SV=2	D	Cell cycle control, cell division, chromosome partitioning	structural maintenance of chromosomes protein 2 [Homo sapiens]
ENSG00000141431	33	23	22	0	3	3	0.167329	0.122751	0.240504	0	0.0188727	0.0181654	2.15e-09	-3.72626	down	--	--	Molecular Function: DNA binding (GO:0003677);; Cellular Component: nucleus (GO:0005634);; Cellular Component: cytosol (GO:0005829);; Cellular Component: plasma membrane (GO:0005886);; Cellular Component: focal adhesion (GO:0005925);; Biological Process: regulation of transcription, DNA-templated (GO:0006355);; Biological Process: actin filament organization (GO:0007015);; Biological Process: axon…	K11471|0|hsa:80816|ASXL3, BRPS, KIAA1713; additional sex combs like transcriptional regulator 3; K11471 additional sex combs-like protein (A)	--	--	--	Putative Polycomb group protein ASXL3 GN=ASXL3 OS=Homo sapiens (Human) PE=2 SV=3	K	Transcription	putative Polycomb group protein ASXL3 [Homo sapiens]
ENSG00000174718	539	428	610	42	22	58	4.57097	3.63328	5.09709	0.868154	0.598139	1.45153	3.4e-30	-3.7232	down	--	--	--	--	--	--	--	Uncharacterized protein KIAA1551 GN=KIAA1551 OS=Homo sapiens (Human) PE=1 SV=3	S	Function unknown	PREDICTED: uncharacterized protein KIAA1551 isoform X1 [Homo sapiens]
ENSG00000075407	1640	1435	1782	159	106	111	12.3488	10.32	13.86	2.89987	2.91447	2.9041	6.66e-78	-3.72239	down	[R]	General function prediction only	Molecular Function: DNA binding (GO:0003677);; Molecular Function: sequence-specific DNA binding transcription factor activity (GO:0003700);; Cellular Component: nucleus (GO:0005634);; Biological Process: regulation of transcription, DNA-templated (GO:0006355);; Biological Process: negative regulation of transcription, DNA-templated (GO:0045892);; Molecular Function: metal ion binding (GO:0046872…	K09228|0|hsa:7587|ZNF37A, KOX21, ZNF37; zinc finger protein 37A; K09228 KRAB domain-containing zinc finger protein (A)	--	[R]	General function prediction only	Zinc finger protein 37A GN=ZNF37A OS=Homo sapiens (Human) PE=2 SV=3	K	Transcription	zinc finger protein 37A [Homo sapiens]
ENSG00000149231	569	556	498	46	35	45	13.4066	14.8548	12.5102	1.30521	3.13084	1.0752	8.66e-78	-3.71741	down	--	--	Molecular Function: nucleic acid binding (GO:0003676);; Molecular Function: protein binding (GO:0005515);; Cellular Component: nucleoplasm (GO:0005654);; Biological Process: DNA-templated transcription, elongation (GO:0006354);; Biological Process: regulation of transcription, DNA-templated (GO:0006355);; Biological Process: transcription from RNA polymerase I promoter (GO:0006360);; Biological P…	--	--	[S]	Function unknown	Coiled-coil domain-containing protein 82 GN=CCDC82 OS=Homo sapiens (Human) PE=1 SV=2	S	Function unknown	coiled-coil domain-containing protein 82 [Homo sapiens]
ENSG00000197020	466	441	607	47	45	26	6.48708	5.88472	8.94921	3.70526	2.16866	0.932619	9.77e-29	-3.71279	down	[R]	General function prediction only	Biological Process: negative regulation of transcription from RNA polymerase II promoter (GO:0000122);; Molecular Function: DNA binding (GO:0003677);; Molecular Function: sequence-specific DNA binding transcription factor activity (GO:0003700);; Molecular Function: transcription corepressor activity (GO:0003714);; Cellular Component: nucleus (GO:0005634);; Cellular Component: nucleolus (GO:000573…	K09228|0|hsa:163227|ZNF100; zinc finger protein 100; K09228 KRAB domain-containing zinc finger protein (A)	--	[R]	General function prediction only	Zinc finger protein 100 GN=ZNF100 OS=Homo sapiens (Human) PE=2 SV=2	K	Transcription	PREDICTED: zinc finger protein 100 isoform X1 [Homo sapiens]
ENSG00000137812	643	572	772	53	44	58	4.57301	3.73158	5.12695	0.387158	0.304575	0.394397	8.76e-39	-3.71117	down	--	--	Cellular Component: condensed chromosome kinetochore (GO:0000777);; Cellular Component: acrosomal vesicle (GO:0001669);; Biological Process: acrosome assembly (GO:0001675);; Molecular Function: protein binding (GO:0005515);; Cellular Component: nucleoplasm (GO:0005654);; Cellular Component: nucleolus (GO:0005730);; Cellular Component: cytosol (GO:0005829);; Biological Process: mitotic nuclear div…	K11542|0|hsa:57082|CASC5, AF15Q14, CT29, D40, KNL1, PPP1R55, Spc7, hKNL-1, hSpc105; cancer susceptibility candidate 5; K11542 protein CASC5 (A)	--	--	--	Protein CASC5 GN=CASC5 OS=Homo sapiens (Human) PE=1 SV=3	D	Cell cycle control, cell division, chromosome partitioning	protein CASC5 isoform 1 [Homo sapiens]
ENSG00000170396	73	59	60	5	6	4	0.864318	0.717972	0.729358	0.0952034	0.0831953	0.053478	2.52e-19	-3.70727	down	--	--	Cellular Component: nucleolus (GO:0005730);; Cellular Component: cytoplasm (GO:0005737);; Molecular Function: metal ion binding (GO:0046872);;	--	--	--	--	Zinc finger protein 804A GN=ZNF804A OS=Homo sapiens (Human) PE=1 SV=3	R	General function prediction only	zinc finger protein 804A [Homo sapiens]
ENSG00000152527	172	184	178	22	6	14	2.30169	2.61926	1.94304	0.445368	0.130161	0.189937	1.92e-41	-3.7007	down	--	--	Molecular Function: motor activity (GO:0003774);; Molecular Function: actin binding (GO:0003779);; Molecular Function: phospholipid binding (GO:0005543);; Cellular Component: endosome (GO:0005768);; Cellular Component: plasma membrane (GO:0005886);; Biological Process: cellular component movement (GO:0006928);; Biological Process: response to stress (GO:0006950);; Biological Process: immune respo…	--	--	[Z]	Cytoskeleton	Pleckstrin homology domain-containing family H member 2 GN=PLEKHH2 OS=Homo sapiens (Human) PE=2 SV=2	Z	Cytoskeleton	pleckstrin homology domain-containing family H member 2 [Homo sapiens]
ENSG00000101745	563	534	822	56	39	56	3.44999	3.68923	6.37987	0.59281	1.46665	0.266704	4.55e-16	-3.69961	down	--	--	Biological Process: microtubule cytoskeleton organization (GO:0000226);; Cellular Component: pericentriolar material (GO:0000242);; Biological Process: mitotic cell cycle (GO:0000278);; Biological Process: double-strand break repair via homologous recombination (GO:0000724);; Cellular Component: nuclear chromosome, telomeric region (GO:0000784);; Biological Process: tissue homeostasis (GO:0001894…	--	--	--	--	Ankyrin repeat domain-containing protein 12 GN=ANKRD12 OS=Homo sapiens (Human) PE=1 SV=3	R	General function prediction only	ankyrin repeat domain-containing protein 12 isoform 1 [Homo sapiens]
Human_newGene_4044	1266	1284	955	104	95	77	11.061	10.6863	9.23968	1.06221	1.00444	0.714219	7.03e-41	-3.69643	down	--	--	--	--	--	--	--	Transmembrane protein (Precursor) GN=ERVFRD-1 OS=Hylobates moloch (Silvery gibbon) PE=3 SV=1	S	Function unknown	PREDICTED: putative uncharacterized protein encoded by LINC00269-like [Dasypus novemcinctus]
ENSG00000177200	491	502	664	46	40	45	3.28458	3.74168	4.28149	1.30044	1.65697	2.22657	2.17e-29	-3.69233	down	[KL]	Transcription;; Replication, recombination and repair	Biological Process: negative regulation of transcription from RNA polymerase II promoter (GO:0000122);; Biological Process: microtubule cytoskeleton organization (GO:0000226);; Biological Process: DNA strand renaturation (GO:0000733);; Cellular Component: nuclear chromatin (GO:0000790);; Cellular Component: condensed chromosome (GO:0000793);; Molecular Function: RNA polymerase II repressing trans…	K14438|0|ptr:454088|CHD9; chromodomain helicase DNA binding protein 9; K14438 chromodomain-helicase-DNA-binding protein 9 [EC:3.6.4.12] (A)	--	[K]	Transcription	Chromodomain-helicase-DNA-binding protein 9 GN=CHD9 OS=Homo sapiens (Human) PE=1 SV=2	K	Transcription	PREDICTED: chromodomain-helicase-DNA-binding protein 9 isoform X3 [Homo sapiens]
ENSG00000136051	634	539	637	43	43	57	9.24191	9.83965	10.7488	0.610578	0.861064	0.846814	3.53e-81	-3.69188	down	--	--	Cellular Component: endosome (GO:0005768);; Biological Process: endosomal transport (GO:0016197);; Cellular Component: WASH complex (GO:0071203);;	K18465|0|hsa:23325|MRT43, SWIP; KIAA1033; K18465 WASH complex subunit 7 (A)	--	[S]	Function unknown	WASH complex subunit 7 {ECO:0000305} OS=Homo sapiens (Human) PE=1 SV=2	S	Function unknown	WASH complex subunit 7 isoform 1 [Homo sapiens]
ENSG00000198000	1539	1312	1306	109	119	102	18.3993	15.8579	16.3577	1.7922	1.54605	1.34335	2.41e-116	-3.68448	down	--	--	Molecular Function: nucleotide binding (GO:0000166);; Molecular Function: DNA binding (GO:0003677);; Molecular Function: RNA binding (GO:0003723);; Molecular Function: protein binding (GO:0005515);; Cellular Component: nucleus (GO:0005634);; Cellular Component: nucleolus (GO:0005730);; Cellular Component: cytoplasm (GO:0005737);; Biological Process: DNA replication (GO:0006260);; Biological Proce…	--	--	[S]	Function unknown	Nucleolar protein 8 OS=Homo sapiens (Human) PE=1 SV=1	R	General function prediction only	nucleolar protein 8 isoform a [Homo sapiens]
ENSG00000164114	708	688	678	84	40	41	7.03574	7.84052	6.59092	1.07941	0.667852	0.422016	4.06e-86	-3.68345	down	--	--	Cellular Component: chromosome, centromeric region (GO:0000775);; Biological Process: cytokinesis (GO:0000910);; Molecular Function: protein binding (GO:0005515);; Cellular Component: nucleolus (GO:0005730);; Cellular Component: Golgi apparatus (GO:0005794);; Cellular Component: spindle (GO:0005819);; Cellular Component: microtubule (GO:0005874);; Biological Process: regulation of mitosis (GO:000…	K10434|0|hsa:79884|MAP9, ASAP; microtubule-associated protein 9; K10434 microtubule-associated protein 9 (A)	--	--	--	Microtubule-associated protein 9 GN=MAP9 OS=Homo sapiens (Human) PE=1 SV=3	Z	Cytoskeleton	microtubule-associated protein 9 [Homo sapiens]
ENSG00000133640	19	25	19	0	3	2	0.494752	0.690266	1.21226	0	0.0364953	0.0237691	8.6e-08	-3.68285	down	--	--	Cellular Component: chromosome, centromeric region (GO:0000775);; Biological Process: immune system process (GO:0002376);; Biological Process: system process (GO:0003008);; Biological Process: cellular component movement (GO:0006928);; Biological Process: cytoskeleton organization (GO:0007010);; Biological Process: cell communication (GO:0007154);; Molecular Function: cytoskeletal protein binding…	--	--	[T]	Signal transduction mechanisms	Leucine-rich repeat and IQ domain-containing protein 1 GN=LRRIQ1 OS=Homo sapiens (Human) PE=2 SV=3	T	Signal transduction mechanisms	leucine-rich repeat and IQ domain-containing protein 1 [Homo sapiens]
ENSG00000188158	50	51	37	7	1	3	0.33685	0.350938	0.257783	0.0533358	0.00819304	0.0236375	9.21e-15	-3.68137	down	--	--	Biological Process: lens development in camera-type eye (GO:0002088);; Molecular Function: protein binding (GO:0005515);; Cellular Component: cytoplasm (GO:0005737);; Cellular Component: tight junction (GO:0005923);; Cellular Component: focal adhesion (GO:0005925);; Biological Process: RNA processing (GO:0006396);; Biological Process: cellular protein modification process (GO:0006464);; Biologica…	--	--	--	--	Nance-Horan syndrome protein GN=NHS OS=Homo sapiens (Human) PE=1 SV=2	R	General function prediction only	Nance-Horan syndrome protein isoform 1 [Homo sapiens]
ENSG00000156876	551	512	543	50	35	43	9.84412	9.4588	10.2271	1.05127	0.673543	0.810045	1.98e-76	-3.67996	down	--	--	Biological Process: mitotic cell cycle (GO:0000278);; Cellular Component: kinetochore (GO:0000776);; Cellular Component: condensed chromosome, centromeric region (GO:0000779);; Biological Process: cell morphogenesis (GO:0000902);; Biological Process: immune system process (GO:0002376);; Molecular Function: motor activity (GO:0003774);; Molecular Function: protein binding (GO:0005515);; Cellular C…	K16487|0|pps:100971523|SASS6; spindle assembly 6 homolog (C. elegans); K16487 spindle assembly abnormal protein 6 (A)	--	--	--	Spindle assembly abnormal protein 6 homolog GN=SASS6 OS=Homo sapiens (Human) PE=1 SV=1	S	Function unknown	spindle assembly abnormal protein 6 homolog isoform 1 [Homo sapiens]
ENSG00000131747	10069	9158	9442	1012	604	680	94.3977	89.4024	92.9151	10.9733	6.30713	6.79758	1.4e-176	-3.6732	down	[L]	Replication, recombination and repair	Biological Process: mitotic cell cycle (GO:0000278);; Molecular Function: magnesium ion binding (GO:0000287);; Biological Process: resolution of meiotic recombination intermediates (GO:0000712);; Cellular Component: heterochromatin (GO:0000792);; Cellular Component: synaptonemal complex (GO:0000795);; Biological Process: sister chromatid segregation (GO:0000819);; Molecular Function: chromatin bi…	K03164|0|hsa:7153|TOP2A, TOP2, TP2A; topoisomerase (DNA) II alpha 170kDa (EC:5.99.1.3); K03164 DNA topoisomerase II [EC:5.99.1.3] (A)	--	[B]	Chromatin structure and dynamics	DNA topoisomerase 2-alpha GN=TOP2A OS=Homo sapiens (Human) PE=1 SV=3	B	Chromatin structure and dynamics	DNA topoisomerase 2-alpha [Homo sapiens]
ENSG00000198826	1633	1454	1858	207	81	109	19.1215	17.3253	22.8052	2.7627	1.01922	1.70758	2.09e-55	-3.67096	down	--	--	Biological Process: cell morphogenesis involved in differentiation (GO:0000904);; Molecular Function: GTPase activator activity (GO:0005096);; Molecular Function: Rho GTPase activator activity (GO:0005100);; Cellular Component: nucleus (GO:0005634);; Cellular Component: cytosol (GO:0005829);; Cellular Component: cytoskeleton (GO:0005856);; Biological Process: cytoskeleton organization (GO:0007010…	--	--	[TZ]	Signal transduction mechanisms;; Cytoskeleton	Rho GTPase-activating protein 11A GN=ARHGAP11A OS=Homo sapiens (Human) PE=1 SV=2	T	Signal transduction mechanisms	rho GTPase-activating protein 11A isoform 1 [Homo sapiens]
ENSG00000154263	401	379	376	32	44	17	5.69921	5.2502	5.09562	0.878156	0.634936	0.218232	1.01e-64	-3.66539	down	[V]	Defense mechanisms	Molecular Function: lipid transporter activity (GO:0005319);; Molecular Function: ATP binding (GO:0005524);; Cellular Component: mitochondrion (GO:0005739);; Cellular Component: endosome (GO:0005768);; Biological Process: nucleobase-containing compound metabolic process (GO:0006139);; Biological Process: transport (GO:0006810);; Cellular Component: integral component of membrane (GO:0016021);; Mo…	K05652|0|hsa:10349|ABCA10, EST698739; ATP-binding cassette, sub-family A (ABC1), member 10; K05652 ATP-binding cassette, subfamily A (ABC1), member 10 (A)	ABC transporters (ko02010)	[IR]	Lipid transport and metabolism;; General function prediction only	ATP-binding cassette sub-family A member 10 GN=ABCA10 OS=Homo sapiens (Human) PE=2 SV=3	Q	Secondary metabolites biosynthesis, transport and catabolism	ATP-binding cassette sub-family A member 10 [Homo sapiens]
ENSG00000157017	36	49	51	9	2	0	0.573495	0.666276	0.844676	0.149319	0.0388613	0	1.61e-14	-3.66331	down	--	--	Biological Process: activation of MAPK activity (GO:0000187);; Biological Process: gastric acid secretion (GO:0001696);; Biological Process: negative regulation of endothelial cell proliferation (GO:0001937);; Cellular Component: extracellular space (GO:0005615);; Cellular Component: endoplasmic reticulum lumen (GO:0005788);; Biological Process: glucose metabolic process (GO:0006006);; Biological…	K05254|1.87062e-53|ptr:100609092|GHRL; appetite-regulating hormone; K05254 ghrelin (A)	cAMP signaling pathway (ko04024)	--	--	Obestatin (Precursor) GN=GHRL OS=Homo sapiens (Human) PE=1 SV=1	T	Signal transduction mechanisms	appetite-regulating hormone isoform 1 preproprotein [Homo sapiens]
ENSG00000185477	81	94	85	11	5	5	0.358976	0.428286	0.391171	0.0568911	0.05934	0.0344003	3.66e-24	-3.6622	down	--	--	Biological Process: cellular process (GO:0009987);; Cellular Component: cell part (GO:0044464);; Biological Process: single-organism process (GO:0044699);;	--	--	--	--	G protein-regulated inducer of neurite outgrowth 3 GN=GPRIN3 OS=Homo sapiens (Human) PE=2 SV=2	S	Function unknown	KIAA2027 protein [Homo sapiens]
Human_newGene_3298	3117	2772	3124	315	219	196	26.8574	24.918	28.0619	3.01084	2.06827	1.81189	4.28e-151	-3.65693	down	--	--	--	--	--	--	--	--	S	Function unknown	hypothetical protein PANDA_003614 [Ailuropoda melanoleuca]
ENSG00000100503	1234	1021	1190	105	79	95	6.9479	5.6071	6.64254	1.44242	2.26868	2.03177	5.28e-99	-3.65655	down	--	--	Biological Process: G2/M transition of mitotic cell cycle (GO:0000086);; Biological Process: microtubule cytoskeleton organization (GO:0000226);; Cellular Component: chromosome, centromeric region (GO:0000775);; Biological Process: cell morphogenesis (GO:0000902);; Biological Process: immune system process (GO:0002376);; Molecular Function: calcium ion binding (GO:0005509);; Molecular Function: p…	K16476|0|ptr:452901|NIN; ninein (GSK3B interacting protein); K16476 ninein (A)	--	--	--	Ninein GN=NIN OS=Homo sapiens (Human) PE=1 SV=4	Z	Cytoskeleton	ninein isoform 2 [Homo sapiens]
Human_newGene_2668	103	81	112	8	10	6	1.46848	1.41304	1.99334	0.196786	0.192327	0.068834	1.23e-26	-3.65448	down	--	--	--	--	--	--	--	Histone demethylase UTY GN=UTY OS=Pan troglodytes (Chimpanzee) PE=2 SV=1	S	Function unknown	PREDICTED: UPF0764 protein C16orf89-like [Vicugna pacos]
ENSG00000133138	302	305	271	29	21	22	3.80937	3.99345	3.68018	0.492251	0.338451	0.284127	2.96e-55	-3.63871	down	--	--	Molecular Function: Rab GTPase activator activity (GO:0005097);; Molecular Function: calcium ion binding (GO:0005509);; Biological Process: blood circulation (GO:0008015);; Biological Process: positive regulation of cell proliferation (GO:0008284);; Biological Process: regulation of catabolic process (GO:0009894);; Cellular Component: microtubule cytoskeleton (GO:0015630);; Cellular Component: me…	--	--	[R]	General function prediction only	TBC1 domain family member 8B GN=TBC1D8B OS=Homo sapiens (Human) PE=1 SV=2	R	General function prediction only	TBC1 domain family member 8B isoform a [Homo sapiens]
ENSG00000151422	509	415	441	32	31	49	3.17373	3.11451	3.31112	0.774979	0.947627	1.1249	1.11e-69	-3.63678	down	[RTKL]	General function prediction only;; Signal transduction mechanisms;; Transcription;; Replication, recombination and repair	Biological Process: microtubule cytoskeleton organization (GO:0000226);; Biological Process: mitotic cell cycle (GO:0000278);; Molecular Function: magnesium ion binding (GO:0000287);; Cellular Component: nuclear chromatin (GO:0000790);; Biological Process: regulation of cytokine production (GO:0001817);; Biological Process: regulation of protein phosphorylation (GO:0001932);; Molecular Function: …	K08889|0|hsa:2241|FER, FerT, PPP1R74, Pe1Fe10, Pe1Fe13, Pe1Fe3, Pe1Fe6, TYK3; fer (fps/fes related) tyrosine kinase (EC:2.7.10.2); K08889 tyrosine-protein kinase Fer [EC:2.7.10.2] (A)	Adherens junction (ko04520)	[T]	Signal transduction mechanisms	Tyrosine-protein kinase Fer GN=FER OS=Homo sapiens (Human) PE=1 SV=2	T	Signal transduction mechanisms	tyrosine-protein kinase Fer [Homo sapiens]
Human_newGene_569	137	120	157	8	3	23	1.40234	1.25718	1.65603	0.0995544	0.0367146	0.246515	4.57e-33	-3.6367	down	[R]	General function prediction only	--	K09228|0|pps:100995955|ZNF726; zinc finger protein 726; K09228 KRAB domain-containing zinc finger protein (A)	--	[R]	General function prediction only	Zinc finger protein 665 GN=ZNF665 OS=Pongo abelii (Sumatran orangutan) PE=2 SV=1	K	Transcription	PREDICTED: zinc finger protein 208-like, partial [Monodelphis domestica]
ENSG00000176208	679	702	881	76	49	62	4.74139	4.62488	6.47421	0.525902	0.322638	0.401087	1.21e-39	-3.62828	down	[L]	Replication, recombination and repair	Cellular Component: chromosome, centromeric region (GO:0000775);; Molecular Function: ATP binding (GO:0005524);; Cellular Component: nucleus (GO:0005634);; Biological Process: DNA replication (GO:0006260);; Biological Process: cellular response to DNA damage stimulus (GO:0006974);; Biological Process: cell cycle (GO:0007049);; Cellular Component: microtubule cytoskeleton (GO:0015630);; Molecular …	--	--	[L]	Replication, recombination and repair	ATPase family AAA domain-containing protein 5 GN=ATAD5 OS=Homo sapiens (Human) PE=1 SV=4	O	Posttranslational modification, protein turnover, chaperones	ATPase family AAA domain-containing protein 5 [Homo sapiens]
ENSG00000083535	293	270	224	29	21	15	5.20848	5.02684	4.27118	0.602443	0.442174	0.285486	8.7e-49	-3.62803	down	--	--	Biological Process: mitotic cell cycle (GO:0000278);; Cellular Component: chromosome, centromeric region (GO:0000775);; Cellular Component: condensed chromosome (GO:0000793);; Biological Process: cell morphogenesis (GO:0000902);; Biological Process: immune system process (GO:0002376);; Molecular Function: protein binding (GO:0005515);; Cellular Component: Golgi apparatus (GO:0005794);; Cellular C…	K16538|0|hsa:10464|PIBF1, C13orf24, CEP90, PIBF; progesterone immunomodulatory binding factor 1; K16538 progesterone-induced-blocking factor 1 (A)	--	--	--	Progesterone-induced-blocking factor 1 GN=PIBF1 OS=Homo sapiens (Human) PE=1 SV=2	K	Transcription	progesterone-induced-blocking factor 1 [Homo sapiens]
ENSG00000122008	480	450	438	39	30	44	5.63714	5.31724	6.09151	0.479441	0.822922	0.917214	1.57e-69	-3.62789	down	[L]	Replication, recombination and repair	Molecular Function: damaged DNA binding (GO:0003684);; Molecular Function: catalytic activity (GO:0003824);; Molecular Function: DNA-directed DNA polymerase activity (GO:0003887);; Molecular Function: binding (GO:0005488);; Cellular Component: nucleus (GO:0005634);; Biological Process: DNA replication (GO:0006260);; Biological Process: DNA repair (GO:0006281);; Biological Process: nucleotide-exci…	K03511|0|hsa:51426|POLK, DINB1, DINP, POLQ; polymerase (DNA directed) kappa (EC:2.7.7.7); K03511 DNA polymerase kappa [EC:2.7.7.7] (A)	Fanconi anemia pathway (ko03460)	[L]	Replication, recombination and repair	DNA polymerase kappa GN=POLK OS=Homo sapiens (Human) PE=1 SV=1	L	Replication, recombination and repair	DNA polymerase kappa [Homo sapiens]
ENSG00000101333	229	202	222	25	17	12	2.66409	2.52964	3.15783	1.09508	0.161563	0.119398	1.94e-46	-3.627	down	--	--	Biological Process: mitotic cell cycle (GO:0000278);; Cellular Component: chromosome, centromeric region (GO:0000775);; Biological Process: angiogenesis (GO:0001525);; Biological Process: cell activation (GO:0001775);; Biological Process: immune response-activating cell surface receptor signaling pathway (GO:0002429);; Biological Process: regulation of systemic arterial blood pressure (GO:0003073…	K05858|0|hsa:5332|PLCB4, ARCND2, PI-PLC; phospholipase C, beta 4 (EC:3.1.4.11); K05858 phosphatidylinositol phospholipase C, beta [EC:3.1.4.11] (A)	Inositol phosphate metabolism (ko00562);; Rap1 signaling pathway (ko04015);; Calcium signaling pathway (ko04020);; cGMP-PKG signaling pathway (ko04022);; Chemokine signaling pathway (ko04062);; Phosphatidylinositol signaling system (ko04070);; Sphingolipid signaling pathway (ko04071);; Adrenergic signaling in cardiomyocytes (ko04261);; Vascular smooth muscle contraction (ko04270);; Wnt signaling …	[I]	Lipid transport and metabolism	1-phosphatidylinositol 4,5-bisphosphate phosphodiesterase beta-4 GN=PLCB4 OS=Homo sapiens (Human) PE=1 SV=3	I	Lipid transport and metabolism	1-phosphatidylinositol 4,5-bisphosphate phosphodiesterase beta-4 isoform a [Homo sapiens]
ENSG00000198677	1877	1758	1662	150	136	152	28.3322	31.0318	24.6031	3.14103	3.20848	3.05824	1.12e-125	-3.62613	down	[R]	General function prediction only	Molecular Function: protein binding (GO:0005515);; Cellular Component: nucleus (GO:0005634);; Biological Process: transcription, DNA-templated (GO:0006351);; Biological Process: signal transduction (GO:0007165);; Biological Process: positive regulation of macromolecule metabolic process (GO:0010604);; Biological Process: histone modification (GO:0016570);; Molecular Function: transferase activity…	K12600|0|hsa:9652|TTC37, KIAA0372, Ski3, THES; tetratricopeptide repeat domain 37; K12600 superkiller protein 3 (A)	RNA degradation (ko03018)	[A]	RNA processing and modification	Tetratricopeptide repeat protein 37 GN=TTC37 OS=Homo sapiens (Human) PE=1 SV=1	A	RNA processing and modification	KIAA0372 [Homo sapiens]
ENSG00000029363	4285	3700	5378	407	337	362	53.9905	48.4081	70.5266	6.71817	6.12409	5.77533	3.19e-26	-3.62596	down	--	--	Biological Process: regulation of alternative mRNA splicing, via spliceosome (GO:0000381);; Biological Process: nuclear-transcribed mRNA catabolic process (GO:0000956);; Molecular Function: RNA polymerase II transcription cofactor activity (GO:0001104);; Molecular Function: DNA binding (GO:0003677);; Molecular Function: transcription coactivator activity (GO:0003713);; Molecular Function: recepto…	K13087|0|ggo:101142513|BCLAF1; bcl-2-associated transcription factor 1; K13087 bcl2 associated transcription factor 1 (A)	--	--	--	Bcl-2-associated transcription factor 1 GN=BCLAF1 OS=Homo sapiens (Human) PE=1 SV=2	K	Transcription	KIAA0164 [Homo sapiens]
ENSG00000138398	1490	1489	1724	146	117	127	22.7611	23.9559	28.7406	3.96586	2.29234	2.41648	4.22e-106	-3.62311	down	[O]	Posttranslational modification, protein turnover, chaperones	Biological Process: negative regulation of transcription from RNA polymerase II promoter (GO:0000122);; Biological Process: mRNA splicing, via spliceosome (GO:0000398);; Biological Process: protein peptidyl-prolyl isomerization (GO:0000413);; Molecular Function: peptidyl-prolyl cis-trans isomerase activity (GO:0003755);; Cellular Component: nucleolus (GO:0005730);; Cellular Component: cytoplasm (…	K09566|0|hsa:9360|PPIG, CARS-Cyp, CYP, SCAF10, SRCyp; peptidylprolyl isomerase G (cyclophilin G) (EC:5.2.1.8); K09566 peptidyl-prolyl isomerase G (cyclophilin G) [EC:5.2.1.8] (A)	--	[O]	Posttranslational modification, protein turnover, chaperones	Peptidyl-prolyl cis-trans isomerase G GN=PPIG OS=Homo sapiens (Human) PE=1 SV=2	O	Posttranslational modification, protein turnover, chaperones	peptidyl-prolyl cis-trans isomerase G [Homo sapiens]
ENSG00000183354	446	422	496	39	42	33	3.63385	3.47897	4.08815	0.494553	0.683144	0.484758	4.89e-69	-3.6112	down	--	--	Molecular Function: protein binding (GO:0005515);; Biological Process: organelle organization (GO:0006996);; Cellular Component: intracellular membrane-bounded organelle (GO:0043231);; Biological Process: primary metabolic process (GO:0044238);; Biological Process: cellular macromolecule metabolic process (GO:0044260);; Cellular Component: membrane part (GO:0044425);; Cellular Component: cytoplas…	--	--	--	--	Uncharacterized protein KIAA2026 GN=KIAA2026 OS=Homo sapiens (Human) PE=2 SV=2	S	Function unknown	uncharacterized protein KIAA2026 [Homo sapiens]
ENSG00000070961	1231	1011	1056	129	67	80	13.2578	10.7413	11.5479	2.34287	0.779492	1.19333	7.48e-85	-3.60961	down	[P]	Inorganic ion transport and metabolism	Molecular Function: calcium-transporting ATPase activity (GO:0005388);; Molecular Function: calcium ion binding (GO:0005509);; Molecular Function: calmodulin binding (GO:0005516);; Molecular Function: ATP binding (GO:0005524);; Cellular Component: endosome (GO:0005768);; Cellular Component: endoplasmic reticulum (GO:0005783);; Cellular Component: Golgi apparatus (GO:0005794);; Cellular Component:…	K05850|0|pps:100973331|ATP2B1; ATPase, Ca++ transporting, plasma membrane 1; K05850 Ca2+ transporting ATPase, plasma membrane [EC:3.6.3.8] (A)	Calcium signaling pathway (ko04020);; cGMP-PKG signaling pathway (ko04022);; cAMP signaling pathway (ko04024);; Adrenergic signaling in cardiomyocytes (ko04261);; Salivary secretion (ko04970);; Pancreatic secretion (ko04972)	[P]	Inorganic ion transport and metabolism	Plasma membrane calcium-transporting ATPase 1 GN=ATP2B1 OS=Homo sapiens (Human) PE=1 SV=3	P	Inorganic ion transport and metabolism	plasma membrane calcium-transporting ATPase 1 isoform 1b [Homo sapiens]
ENSG00000153914	1665	1582	1592	177	122	106	20.6455	17.9026	22.216	2.28919	1.58133	1.54638	1.29e-120	-3.60958	down	--	--	Molecular Function: nucleotide binding (GO:0000166);; Biological Process: mRNA splicing, via spliceosome (GO:0000398);; Molecular Function: nucleic acid binding (GO:0003676);; Molecular Function: RNA binding (GO:0003723);; Molecular Function: protein binding (GO:0005515);; Cellular Component: nucleoplasm (GO:0005654);; Cellular Component: spliceosomal complex (GO:0005681);; Cellular Component: nu…	K13165|0|mcf:101867067|uncharacterized LOC101867067; K13165 splicing factor, arginine/serine-rich 12 (A)	--	[A]	RNA processing and modification	Splicing regulatory glutamine/lysine-rich protein 1 GN=SREK1 OS=Homo sapiens (Human) PE=1 SV=1	A	RNA processing and modification	splicing regulatory glutamine/lysine-rich protein 1 isoform a [Homo sapiens]
ENSG00000067334	1545	1348	1508	142	107	120	15.5322	13.922	15.7725	1.79306	1.16815	1.29192	4e-116	-3.60665	down	--	--	Cellular Component: nucleolus (GO:0005730);; Biological Process: regulation of transcription, DNA-templated (GO:0006355);; Molecular Function: transferase activity (GO:0016740);; Molecular Function: ligase activity (GO:0016874);;	--	--	[S]	Function unknown	Deoxynucleotidyltransferase terminal-interacting protein 2 GN=DNTTIP2 OS=Homo sapiens (Human) PE=1 SV=2	S	Function unknown	deoxynucleotidyltransferase terminal-interacting protein 2 [Homo sapiens]
ENSG00000115464	1940	1569	1892	193	121	140	20.6596	19.5543	18.9364	3.26653	2.50672	2.60618	7.05e-75	-3.60323	down	[O]	Posttranslational modification, protein turnover, chaperones	Molecular Function: cysteine-type endopeptidase activity (GO:0004197);; Molecular Function: ubiquitin thiolesterase activity (GO:0004221);; Molecular Function: ubiquitin-specific protease activity (GO:0004843);; Molecular Function: protein binding (GO:0005515);; Biological Process: regulation of transcription, DNA-templated (GO:0006355);; Biological Process: ubiquitin-dependent protein catabolic …	K11853|0|hsa:9736|USP34; ubiquitin specific peptidase 34 (EC:3.4.19.12); K11853 ubiquitin carboxyl-terminal hydrolase 34 [EC:3.4.19.12] (A)	--	--	--	Ubiquitin carboxyl-terminal hydrolase 34 GN=USP34 OS=Homo sapiens (Human) PE=1 SV=2	O	Posttranslational modification, protein turnover, chaperones	ubiquitin carboxyl-terminal hydrolase 34 [Homo sapiens]
ENSG00000147118	245	207	246	32	11	16	3.82247	3.32672	3.97002	0.580214	0.194118	0.264264	5.28e-48	-3.59639	down	[R]	General function prediction only	Molecular Function: DNA binding (GO:0003677);; Cellular Component: nucleus (GO:0005634);; Cellular Component: nucleolus (GO:0005730);; Biological Process: regulation of transcription, DNA-templated (GO:0006355);; Biological Process: cytoskeleton organization (GO:0007010);; Biological Process: regulation of cell morphogenesis (GO:0022604);; Molecular Function: metal ion binding (GO:0046872);;	K09228|0|ggo:101137613|ZNF182; zinc finger protein 182 isoform 1; K09228 KRAB domain-containing zinc finger protein (A)	--	[R]	General function prediction only	Zinc finger protein 182 GN=ZNF182 OS=Homo sapiens (Human) PE=1 SV=2	K	Transcription	zinc finger protein 182 isoform 1 [Homo sapiens]
ENSG00000009413	742	600	917	67	55	69	8.80623	7.75355	8.93126	1.04625	0.939622	1.1794	2.9e-21	-3.59501	down	[L]	Replication, recombination and repair	Molecular Function: nucleotide binding (GO:0000166);; Molecular Function: DNA binding (GO:0003677);; Molecular Function: DNA-directed DNA polymerase activity (GO:0003887);; Cellular Component: nucleus (GO:0005634);; Cellular Component: chromosome (GO:0005694);; Biological Process: DNA-dependent DNA replication (GO:0006261);; Biological Process: DNA strand elongation involved in DNA replication (G…	K02350|0|pps:100969784|REV3L; REV3-like, polymerase (DNA directed), zeta, catalytic subunit; K02350 DNA polymerase zeta [EC:2.7.7.7] (A)	Fanconi anemia pathway (ko03460)	[L]	Replication, recombination and repair	DNA polymerase zeta catalytic subunit GN=REV3L OS=Homo sapiens (Human) PE=1 SV=2	L	Replication, recombination and repair	DNA polymerase zeta catalytic subunit isoform a [Homo sapiens]
ENSG00000051825	944	932	842	109	63	58	8.80556	8.72223	7.14789	2.05686	0.706473	0.497945	3.41e-94	-3.59389	down	--	--	Biological Process: mitotic M phase (GO:0000087);; Cellular Component: Golgi membrane (GO:0000139);; Cellular Component: chromosome, centromeric region (GO:0000775);; Molecular Function: protein binding (GO:0005515);; Cellular Component: nucleus (GO:0005634);; Cellular Component: centriole (GO:0005814);; Cellular Component: plasma membrane (GO:0005886);; Biological Process: response to stress (GO…	K16775|0|hsa:10198|MPHOSPH9, MPP-9, MPP9; M-phase phosphoprotein 9; K16775 M-phase phosphoprotein 9 (A)	--	--	--	M-phase phosphoprotein 9 GN=MPHOSPH9 OS=Homo sapiens (Human) PE=1 SV=4	R	General function prediction only	M-phase phosphoprotein 9 [Homo sapiens]
ENSG00000196417	286	257	308	21	20	31	3.79065	3.44841	4.16959	0.276412	0.485529	0.438024	1.76e-53	-3.59336	down	[R]	General function prediction only	Molecular Function: DNA binding (GO:0003677);; Cellular Component: nucleus (GO:0005634);; Cellular Component: nucleolus (GO:0005730);; Cellular Component: cytoplasm (GO:0005737);; Biological Process: regulation of transcription, DNA-templated (GO:0006355);; Cellular Component: microtubule cytoskeleton (GO:0015630);; Molecular Function: metal ion binding (GO:0046872);;	K09228|0|hsa:91661|ZNF765; zinc finger protein 765; K09228 KRAB domain-containing zinc finger protein (A)	--	[R]	General function prediction only	Zinc finger protein 765 GN=ZNF765 OS=Homo sapiens (Human) PE=2 SV=2	K	Transcription	zinc finger protein 765 [Homo sapiens]
ENSG00000032219	359	318	490	47	12	40	3.36247	3.343	4.92515	0.552941	0.123085	0.628897	6.88e-17	-3.59198	down	--	--	Cellular Component: chromosome, centromeric region (GO:0000775);; Molecular Function: DNA binding (GO:0003677);; Molecular Function: sequence-specific DNA binding transcription factor activity (GO:0003700);; Molecular Function: protein binding (GO:0005515);; Cellular Component: cytoskeleton (GO:0005856);; Biological Process: regulation of gene expression by genetic imprinting (GO:0006349);; Biolo…	--	--	[BK]	Chromatin structure and dynamics;; Transcription	AT-rich interactive domain-containing protein 4A GN=ARID4A OS=Homo sapiens (Human) PE=1 SV=3	K	Transcription	AT-rich interactive domain-containing protein 4A isoform I [Homo sapiens]
ENSG00000138658	281	235	285	22	24	22	3.48437	2.96546	2.85243	0.635142	0.579554	0.257931	1.53e-51	-3.58817	down	[L]	Replication, recombination and repair	Biological Process: nuclear-transcribed mRNA catabolic process (GO:0000956);; Molecular Function: DNA helicase activity (GO:0003678);; Molecular Function: RNA binding (GO:0003723);; Molecular Function: DNA topoisomerase type I activity (GO:0003917);; Molecular Function: ATP-dependent RNA helicase activity (GO:0004004);; Molecular Function: nuclease activity (GO:0004518);; Molecular Function: prot…	--	--	[A]	RNA processing and modification	Protein ZGRF1 GN=ZGRF1 OS=Homo sapiens (Human) PE=2 SV=3	S	Function unknown	protein ZGRF1 [Homo sapiens]
ENSG00000152818	744	618	855	80	55	55	5.00694	5.04431	6.0085	0.630549	0.493065	0.773142	1.28e-34	-3.57576	down	[Z]	Cytoskeleton	Biological Process: positive regulation of cell-matrix adhesion (GO:0001954);; Molecular Function: actin binding (GO:0003779);; Molecular Function: integrin binding (GO:0005178);; Molecular Function: structural molecule activity (GO:0005198);; Molecular Function: calcium ion binding (GO:0005509);; Cellular Component: extracellular region (GO:0005576);; Cellular Component: nucleolus (GO:0005730);;…	--	--	[NTZ]	Cell motility;; Signal transduction mechanisms;; Cytoskeleton	Utrophin GN=UTRN OS=Homo sapiens (Human) PE=1 SV=2	Z	Cytoskeleton	utrophin [Homo sapiens]
ENSG00000100941	4025	3764	3739	437	274	277	63.4758	59.5909	60.3347	7.92416	4.71513	4.85305	3.23e-155	-3.57536	down	--	--	Biological Process: RNA splicing, via transesterification reactions (GO:0000375);; Biological Process: mRNA splicing, via spliceosome (GO:0000398);; Molecular Function: DNA binding (GO:0003677);; Molecular Function: structural molecule activity (GO:0005198);; Molecular Function: protein binding (GO:0005515);; Cellular Component: nucleus (GO:0005634);; Cellular Component: nucleolus (GO:0005730);; …	K13114|0|hsa:5411|PNN, DRS, DRSP, SDK3, memA; pinin, desmosome associated protein; K13114 pinin (A)	RNA transport (ko03013);; mRNA surveillance pathway (ko03015)	[Z]	Cytoskeleton	Pinin GN=PNN OS=Homo sapiens (Human) PE=1 SV=4	Z	Cytoskeleton	pinin [Homo sapiens]
ENSG00000156802	2595	2236	2301	211	214	186	27.6686	24.4447	25.3813	2.56255	2.43964	2.06736	1.81e-136	-3.57481	down	[O]	Posttranslational modification, protein turnover, chaperones	Cellular Component: proteasome complex (GO:0000502);; Cellular Component: spindle pole (GO:0000922);; Molecular Function: transcription cofactor activity (GO:0003712);; Molecular Function: ATP binding (GO:0005524);; Cellular Component: nucleolus (GO:0005730);; Cellular Component: mitochondrion (GO:0005739);; Cellular Component: late endosome (GO:0005770);; Cellular Component: vacuole (GO:0005773)…	--	--	[O]	Posttranslational modification, protein turnover, chaperones	ATPase family AAA domain-containing protein 2 GN=ATAD2 OS=Homo sapiens (Human) PE=1 SV=1	O	Posttranslational modification, protein turnover, chaperones	ATPase family AAA domain-containing protein 2 [Homo sapiens]
ENSG00000184206	317	345	328	39	24	22	4.18759	4.5886	4.20154	0.581109	0.346933	0.298066	8.94e-58	-3.57335	down	--	--	Cellular Component: Golgi apparatus (GO:0005794);;	--	--	[S]	Function unknown	Putative golgin subfamily A member 6-like protein 4 GN=GOLGA6L4 OS=Homo sapiens (Human) PE=5 SV=3	S	Function unknown	putative golgin subfamily A member 6-like protein 4 [Homo sapiens]
ENSG00000060749	1763	1549	1675	163	120	146	12.9548	12.059	13.0921	1.258	0.839591	1.00107	3.79e-120	-3.56956	down	--	--	Molecular Function: binding (GO:0005488);; Biological Process: cellular process (GO:0009987);; Biological Process: single-organism developmental process (GO:0044767);; Biological Process: system development (GO:0048731);;	--	--	[S]	Function unknown	Glutamine and serine-rich protein 1 GN=QSER1 OS=Homo sapiens (Human) PE=1 SV=3	S	Function unknown	PREDICTED: glutamine and serine-rich protein 1 isoform X2 [Homo sapiens]
ENSG00000107290	2265	1905	1905	166	195	164	15.5718	15.0433	13.6549	1.62666	1.88577	1.46232	1.83e-99	-3.56179	down	[L]	Replication, recombination and repair	Molecular Function: nucleic acid binding (GO:0003676);; Molecular Function: DNA binding (GO:0003677);; Molecular Function: DNA helicase activity (GO:0003678);; Molecular Function: nuclease activity (GO:0004518);; Molecular Function: ATP binding (GO:0005524);; Cellular Component: nucleoplasm (GO:0005654);; Cellular Component: nucleolus (GO:0005730);; Cellular Component: cytoplasm (GO:0005737);; Bi…	K10706|0|hsa:23064|SETX, ALS4, AOA2, SCAR1, bA479K20.2; senataxin (EC:3.6.1.-); K10706 senataxin [EC:3.6.4.-] (A)	--	[A]	RNA processing and modification	Probable helicase senataxin GN=SETX OS=Homo sapiens (Human) PE=1 SV=4	A	RNA processing and modification	probable helicase senataxin [Homo sapiens]
ENSG00000197961	1851	1829	1764	162	166	143	19.3633	22.2134	19.4419	2.92412	2.6166	2.52142	1e-123	-3.56098	down	[R]	General function prediction only	Biological Process: negative regulation of transcription from RNA polymerase II promoter (GO:0000122);; Molecular Function: DNA binding (GO:0003677);; Cellular Component: nucleus (GO:0005634);; Biological Process: regulation of transcription, DNA-templated (GO:0006355);; Biological Process: regulation of transcription from RNA polymerase III promoter (GO:0006359);; Biological Process: cytoskeleto…	--	--	[R]	General function prediction only	Zinc finger protein 121 GN=ZNF121 OS=Homo sapiens (Human) PE=2 SV=2	K	Transcription	zinc finger protein 121 [Homo sapiens]
ENSG00000138593	457	399	547	59	28	35	3.89705	3.46763	4.82544	0.584415	0.272096	0.329015	1.19e-32	-3.55557	down	--	--	--	--	--	--	--	Selenocysteine insertion sequence-binding protein 2-like GN=SECISBP2L OS=Homo sapiens (Human) PE=1 SV=3	R	General function prediction only	selenocysteine insertion sequence-binding protein 2-like isoform 1 [Homo sapiens]
ENSG00000173212	18	29	22	1	4	1	0.312695	0.50757	0.376288	0.0264617	0.0830509	0.0199821	3.75e-08	-3.55268	down	--	--	Biological Process: immune system process (GO:0002376);; Molecular Function: binding (GO:0005488);; Biological Process: defense response (GO:0006952);; Biological Process: multicellular organismal development (GO:0007275);; Biological Process: anatomical structure development (GO:0048856);; Biological Process: regulation of biological process (GO:0050789);;	--	--	[T]	Signal transduction mechanisms	Protein mab-21-like 3 GN=MAB21L3 OS=Homo sapiens (Human) PE=2 SV=2	T	Signal transduction mechanisms	protein mab-21-like 3 [Homo sapiens]
ENSG00000173200	31	19	19	2	2	2	0.491598	0.310621	0.304532	0.04836	0.0704369	0.0353143	3.8e-08	-3.5517	down	[R]	General function prediction only	Biological Process: immune system process (GO:0002376);; Molecular Function: NAD+ ADP-ribosyltransferase activity (GO:0003950);; Molecular Function: protein binding (GO:0005515);; Cellular Component: nucleus (GO:0005634);; Cellular Component: nuclear envelope (GO:0005635);; Cellular Component: nucleolus (GO:0005730);; Cellular Component: Golgi apparatus (GO:0005794);; Cellular Component: plasma m…	K15261|0|hsa:165631|PARP15, ARTD7, BAL3, pART7; poly (ADP-ribose) polymerase family, member 15 (EC:2.4.2.30); K15261 poly [ADP-ribose] polymerase 10/14/15 [EC:2.4.2.30] (A)	--	[BK]	Chromatin structure and dynamics;; Transcription	Poly [ADP-ribose] polymerase 15 GN=PARP15 OS=Homo sapiens (Human) PE=1 SV=2	K	Transcription	poly [ADP-ribose] polymerase 15 isoform 1 [Homo sapiens]
ENSG00000230453	306	372	286	26	39	19	3.67578	5.74186	3.24237	0.463909	0.651357	0.243179	9.45e-41	-3.5503	down	--	--	Cellular Component: centrosome (GO:0005813);; Biological Process: single-organism process (GO:0044699);; Biological Process: negative regulation of biological process (GO:0048519);; Biological Process: regulation of cellular process (GO:0050794);;	--	--	[R]	General function prediction only	Ankyrin repeat domain-containing protein 18B GN=ANKRD18B OS=Homo sapiens (Human) PE=1 SV=1	R	General function prediction only	RecName: Full=Ankyrin repeat domain-containing protein 18B [Homo sapiens]
ENSG00000151461	486	494	441	46	32	46	5.40758	5.83035	4.2363	0.492292	0.330758	0.469874	6.76e-69	-3.54899	down	--	--	Biological Process: nuclear-transcribed mRNA catabolic process, nonsense-mediated decay (GO:0000184);; Cellular Component: chromosome, centromeric region (GO:0000775);; Biological Process: liver development (GO:0001889);; Molecular Function: DNA binding (GO:0003677);; Molecular Function: chromatin binding (GO:0003682);; Molecular Function: RNA binding (GO:0003723);; Molecular Function: protein bi…	K14327|0|hsa:26019|UPF2, HUPF2, RENT2, smg-3; UPF2 regulator of nonsense transcripts homolog (yeast); K14327 regulator of nonsense transcripts 2 (A)	RNA transport (ko03013);; mRNA surveillance pathway (ko03015)	[A]	RNA processing and modification	Regulator of nonsense transcripts 2 GN=UPF2 OS=Homo sapiens (Human) PE=1 SV=1	A	RNA processing and modification	regulator of nonsense transcripts 2 [Homo sapiens]
ENSG00000138688	533	434	556	59	35	39	4.67356	4.00987	4.05346	1.26663	0.393583	0.519095	2.78e-51	-3.54854	down	--	--	Biological Process: regulation of cell growth (GO:0001558);; Molecular Function: protein binding (GO:0005515);; Cellular Component: nucleus (GO:0005634);; Cellular Component: integral component of membrane (GO:0016021);; Biological Process: regulation of epithelial cell differentiation (GO:0030856);;	--	--	[S]	Function unknown	Uncharacterized protein KIAA1109 GN=KIAA1109 OS=Homo sapiens (Human) PE=1 SV=2	S	Function unknown	uncharacterized protein KIAA1109 [Homo sapiens]
ENSG00000213799	290	294	332	23	27	30	3.41992	3.39187	3.94658	0.284689	0.289663	0.349008	6.41e-55	-3.54763	down	[R]	General function prediction only	Molecular Function: DNA binding (GO:0003677);; Cellular Component: nucleus (GO:0005634);; Biological Process: regulation of transcription, DNA-templated (GO:0006355);; Molecular Function: metal ion binding (GO:0046872);;	K09228|0|hsa:91664|ZNF845; zinc finger protein 845; K09228 KRAB domain-containing zinc finger protein (A)	--	[R]	General function prediction only	Zinc finger protein 845 GN=ZNF845 OS=Homo sapiens (Human) PE=2 SV=3	K	Transcription	zinc finger protein 845 [Homo sapiens]
ENSG00000145241	249	232	352	26	22	25	3.36658	2.89549	4.87394	0.417236	0.250239	0.252017	1.61e-16	-3.54386	down	--	--	Cellular Component: condensed chromosome kinetochore (GO:0000777);; Cellular Component: condensed nuclear chromosome, centromeric region (GO:0000780);; Molecular Function: DNA binding (GO:0003677);; Cellular Component: pericentric heterochromatin (GO:0005721);; Cellular Component: cytosol (GO:0005829);; Biological Process: chromosome segregation (GO:0007059);; Biological Process: mitotic nuclear …	K11497|0|hsa:1060|CENPC, CENP-C, CENPC1, MIF2, hcp-4; centromere protein C; K11497 centromere protein C (A)	--	--	--	Centromere protein C GN=CENPC OS=Homo sapiens (Human) PE=1 SV=2	S	Function unknown	centromere protein C [Homo sapiens]
ENSG00000233438	96	88	88	14	3	7	0.561164	0.458318	0.458659	0.0807684	0.018531	0.0417027	4.07e-24	-3.53475	down	--	--	--	--	--	--	--	--	S	Function unknown	hypothetical protein EGK_05173, partial [Macaca mulatta]
ENSG00000119397	652	572	501	62	31	59	4.42042	4.38591	3.83023	0.462824	0.240788	0.771688	1.9e-53	-3.53471	down	--	--	Biological Process: G2/M transition of mitotic cell cycle (GO:0000086);; Biological Process: mitotic cell cycle (GO:0000278);; Cellular Component: chromosome, centromeric region (GO:0000775);; Biological Process: immune system process (GO:0002376);; Molecular Function: protein binding (GO:0005515);; Cellular Component: nucleus (GO:0005634);; Cellular Component: endosome (GO:0005768);; Cellular Co…	K16770|0|hsa:11064|CNTRL, CEP1, CEP110, FAN, bA165P4.1; centriolin; K16770 centriolin (A)	--	--	--	Centriolin GN=CNTRL OS=Homo sapiens (Human) PE=1 SV=2	S	Function unknown	centriolin [Homo sapiens]
ENSG00000124486	5278	4907	5359	675	343	356	31.8146	29.1299	33.1022	4.57605	2.11224	2.11052	1.05e-160	-3.53145	down	[O]	Posttranslational modification, protein turnover, chaperones	Biological Process: negative regulation of transcription from RNA polymerase II promoter (GO:0000122);; Molecular Function: cysteine-type endopeptidase activity (GO:0004197);; Molecular Function: ubiquitin thiolesterase activity (GO:0004221);; Molecular Function: ubiquitin-specific protease activity (GO:0004843);; Cellular Component: cytosol (GO:0005829);; Biological Process: transcription initia…	K11840|0|hsa:8239|USP9X, DFFRX, FAF, FAM, MRX99; ubiquitin specific peptidase 9, X-linked (EC:3.4.19.12); K11840 ubiquitin carboxyl-terminal hydrolase 9/24 [EC:3.4.19.12] (A)	--	[O]	Posttranslational modification, protein turnover, chaperones	Probable ubiquitin carboxyl-terminal hydrolase FAF-X GN=USP9X OS=Homo sapiens (Human) PE=1 SV=3	O	Posttranslational modification, protein turnover, chaperones	probable ubiquitin carboxyl-terminal hydrolase FAF-X isoform 3 [Homo sapiens]
ENSG00000115816	1549	1393	1437	152	81	154	25.9404	23.6978	25.3318	2.89825	1.4228	2.6641	1.77e-112	-3.53091	down	[J]	Translation, ribosomal structure and biogenesis	Molecular Function: DNA binding (GO:0003677);; Cellular Component: nucleus (GO:0005634);; Biological Process: regulation of transcription, DNA-templated (GO:0006355);; Biological Process: transcription from RNA polymerase II promoter (GO:0006366);;	K14832|0|hsa:10153|CEBPZ, CBF, CBF2, HSP-CBF, NOC1; CCAAT/enhancer binding protein (C/EBP), zeta; K14832 ribosome biogenesis protein MAK21 (A)	--	[JK]	Translation, ribosomal structure and biogenesis;; Transcription	CCAAT/enhancer-binding protein zeta GN=CEBPZ OS=Homo sapiens (Human) PE=1 SV=3	5152		CCAAT/enhancer-binding protein zeta [Homo sapiens]
ENSG00000180336	36	30	47	0	5	5	0.733691	0.564177	1.14095	0	0.0897942	0.0980433	4.2e-12	-3.5264	down	--	--	--	--	--	--	--	Uncharacterized protein C17orf104 GN=C17orf104 OS=Homo sapiens (Human) PE=2 SV=3	S	Function unknown	uncharacterized protein C17orf104 [Homo sapiens]
ENSG00000119778	224	177	286	22	19	20	1.82008	1.85292	2.89842	0.21276	0.261256	0.402497	6.77e-16	-3.52448	down	[O]	Posttranslational modification, protein turnover, chaperones	Biological Process: microtubule cytoskeleton organization (GO:0000226);; Cellular Component: proteasome complex (GO:0000502);; Cellular Component: ESCRT III complex (GO:0000815);; Biological Process: cytokinesis (GO:0000910);; Molecular Function: transcription cofactor activity (GO:0003712);; Molecular Function: ATP binding (GO:0005524);; Cellular Component: nucleolus (GO:0005730);; Cellular Comp…	--	--	[O]	Posttranslational modification, protein turnover, chaperones	ATPase family AAA domain-containing protein 2B GN=ATAD2B OS=Homo sapiens (Human) PE=1 SV=3	O	Posttranslational modification, protein turnover, chaperones	ATPase family AAA domain-containing protein 2B isoform 1 [Homo sapiens]
Human_newGene_2640	129	125	274	14	27	6	0.695134	0.681684	1.49116	0.0844677	0.157852	0.0378101	7.54e-05	-3.5214	down	--	--	--	--	--	--	--	Histone demethylase UTY GN=UTY OS=Pan troglodytes (Chimpanzee) PE=2 SV=1	S	Function unknown	PREDICTED: putative uncharacterized protein encoded by LINC00269-like [Dasypus novemcinctus]
ENSG00000107560	664	608	788	74	56	54	7.41548	7.01668	9.21022	0.976979	0.642149	0.62219	8.12e-46	-3.51611	down	--	--	Molecular Function: GTPase activator activity (GO:0005096);; Cellular Component: nucleolus (GO:0005730);; Cellular Component: mitochondrial outer membrane (GO:0005741);; Cellular Component: centrosome (GO:0005813);; Cellular Component: plasma membrane (GO:0005886);; Biological Process: water transport (GO:0006833);; Biological Process: protein transport (GO:0015031);; Molecular Function: protein …	K12484|0|pon:100448703|RAB11FIP2; RAB11 family interacting protein 2 (class I); K12484 Rab11 family-interacting protein 1/2/5 (A)	Endocytosis (ko04144)	--	--	Rab11 family-interacting protein 2 GN=RAB11FIP2 OS=Homo sapiens (Human) PE=1 SV=1	R	General function prediction only	PREDICTED: rab11 family-interacting protein 2 isoform X1 [Homo sapiens]
ENSG00000163395	20	17	19	2	2	1	0.102898	0.121318	0.108219	0.0315161	0.0258125	0.00452969	8.56e-07	-3.51557	down	--	--	Molecular Function: protein binding (GO:0005515);; Cellular Component: extracellular region (GO:0005576);; Cellular Component: nucleus (GO:0005634);; Biological Process: muscle contraction (GO:0006936);; Biological Process: anatomical structure morphogenesis (GO:0009653);; Biological Process: cellular component organization (GO:0016043);; Cellular Component: Z disc (GO:0030018);; Biological Proce…	--	--	[Z]	Cytoskeleton	Immunoglobulin-like and fibronectin type III domain-containing protein 1 GN=IGFN1 OS=Homo sapiens (Human) PE=1 SV=2	T	Signal transduction mechanisms	immunoglobulin-like and fibronectin type III domain-containing protein 1 [Homo sapiens]
ENSG00000108021	1330	956	1163	132	87	89	8.99622	6.58188	7.83978	1.94526	1.89199	1.47105	1.75e-36	-3.51544	down	--	--	Biological Process: single-organism process (GO:0044699);;	--	--	--	--	Protein FAM208B GN=FAM208B OS=Homo sapiens (Human) PE=1 SV=1	S	Function unknown	PREDICTED: protein FAM208B isoform X3 [Homo sapiens]
ENSG00000175105	250	183	313	18	18	31	3.54884	2.68093	4.70524	0.301014	0.274861	0.474699	1.64e-13	-3.5074	down	--	--	Biological Process: regionalization (GO:0003002);; Molecular Function: DNA binding (GO:0003677);; Molecular Function: protein binding (GO:0005515);; Cellular Component: nucleus (GO:0005634);; Biological Process: regulation of transcription, DNA-templated (GO:0006355);; Biological Process: smoothened signaling pathway (GO:0007224);; Biological Process: central nervous system development (GO:000741…	--	--	[R]	General function prediction only	Zinc finger protein 654 GN=ZNF654 OS=Homo sapiens (Human) PE=2 SV=3	K	Transcription	PREDICTED: zinc finger protein 654 isoform X1 [Homo sapiens]
ENSG00000108510	1741	1415	2092	188	154	131	17.8795	16.5088	20.6092	1.87444	2.22606	1.24418	1.65e-24	-3.50293	down	--	--	Molecular Function: RNA polymerase II transcription cofactor activity (GO:0001104);; Molecular Function: receptor activity (GO:0004872);; Biological Process: transcription initiation from RNA polymerase II promoter (GO:0006367);; Cellular Component: mediator complex (GO:0016592);; Molecular Function: ligand-dependent nuclear receptor transcription coactivator activity (GO:0030374);; Biological Pr…	K15164|0|hsa:9969|MED13, ARC250, DRIP250, HSPC221, THRAP1, TRAP240; mediator complex subunit 13; K15164 mediator of RNA polymerase II transcription subunit 13 (A)	Thyroid hormone signaling pathway (ko04919)	[K]	Transcription	Mediator of RNA polymerase II transcription subunit 13 GN=MED13 OS=Homo sapiens (Human) PE=1 SV=3	K	Transcription	mediator of RNA polymerase II transcription subunit 13 [Homo sapiens]
ENSG00000204186	625	477	723	63	53	49	4.79591	3.88996	5.72435	0.492609	0.399357	0.350053	4.53e-22	-3.49816	down	--	--	Molecular Function: nucleic acid binding (GO:0003676);; Molecular Function: zinc ion binding (GO:0008270);;	--	--	--	--	DBF4-type zinc finger-containing protein 2 GN=ZDBF2 OS=Homo sapiens (Human) PE=1 SV=3	R	General function prediction only	DBF4-type zinc finger-containing protein 2 isoform 1 [Homo sapiens]
ENSG00000205085	23	18	25	4	1	1	0.228503	0.177983	0.246341	0.0459553	0.0118436	0.0113901	9.81e-08	-3.49246	down	--	--	Cellular Component: nucleus (GO:0005634);;	--	--	--	--	Protein FAM71F2 GN=FAM71F2 OS=Homo sapiens (Human) PE=2 SV=3	S	Function unknown	protein FAM71F2 isoform a [Homo sapiens]
ENSG00000102908	709	717	841	81	63	62	4.93626	5.71849	6.24716	0.674626	0.585966	0.585948	8.82e-77	-3.49133	down	[R]	General function prediction only	Molecular Function: DNA binding (GO:0003677);; Molecular Function: sequence-specific DNA binding transcription factor activity (GO:0003700);; Molecular Function: transcription cofactor activity (GO:0003712);; Molecular Function: receptor binding (GO:0005102);; Molecular Function: protein binding (GO:0005515);; Cellular Component: nucleus (GO:0005634);; Cellular Component: nucleolus (GO:0005730);;…	K17335|0|hsa:10725|NFAT5, NF-AT5, NFATL1, NFATZ, OREBP, TONEBP; nuclear factor of activated T-cells 5, tonicity-responsive; K17335 nuclear factor of activated T-cells 5 (A)	--	--	--	Nuclear factor of activated T-cells 5 GN=NFAT5 OS=Homo sapiens (Human) PE=1 SV=1	K	Transcription	nuclear factor of activated T-cells 5 isoform b [Homo sapiens]
ENSG00000139116	517	499	481	54	37	45	5.18346	5.58408	5.30507	0.508068	0.436703	0.641766	3.8e-69	-3.49103	down	[Z]	Cytoskeleton	Cellular Component: chromosome, centromeric region (GO:0000775);; Molecular Function: microtubule motor activity (GO:0003777);; Molecular Function: protein binding (GO:0005515);; Molecular Function: ATP binding (GO:0005524);; Cellular Component: cytoplasm (GO:0005737);; Cellular Component: spindle (GO:0005819);; Cellular Component: kinesin complex (GO:0005871);; Cellular Component: microtubule (G…	K10395|0|pon:100174470|KIF21A; kinesin family member 21A; K10395 kinesin family member 4/21/27 (A)	--	[Z]	Cytoskeleton	Kinesin-like protein KIF21A GN=KIF21A OS=Homo sapiens (Human) PE=1 SV=2	Z	Cytoskeleton	kinesin-like protein KIF21A isoform 1 [Homo sapiens]
ENSG00000163104	813	739	645	67	81	52	11.6174	11.4652	9.57396	1.06191	1.3449	0.929894	2.59e-70	-3.48672	down	[KL]	Transcription;; Replication, recombination and repair	Biological Process: regulation of DNA recombination (GO:0000018);; Biological Process: microtubule cytoskeleton organization (GO:0000226);; Biological Process: DNA double-strand break processing (GO:0000729);; Cellular Component: nuclear chromatin (GO:0000790);; Cellular Component: heterochromatin (GO:0000792);; Cellular Component: condensed chromosome (GO:0000793);; Molecular Function: DNA bindi…	K14439|0|hsa:56916|SMARCAD1, ADERM, ETL1, HEL1; SWI/SNF-related, matrix-associated actin-dependent regulator of chromatin, subfamily a, containing DEAD/H box 1 (EC:3.6.4.12); K14439 SWI/SNF-related matrix-associated actin-dependent regulator of chromatin subfamily A containing DEAD/H box 1 [EC:3.6.4.12] (A)	Signaling pathways regulating pluripotency of stem cells (ko04550)	[B]	Chromatin structure and dynamics	SWI/SNF-related matrix-associated actin-dependent regulator of chromatin subfamily A containing DEAD/H box 1 GN=SMARCAD1 OS=Homo sapiens (Human) PE=1 SV=2	B	Chromatin structure and dynamics	KIAA1122 protein [Homo sapiens]
ENSG00000135315	229	200	175	19	18	18	2.21028	2.06056	1.73786	0.223574	0.186891	0.202282	3.55e-42	-3.48646	down	--	--	Biological Process: microtubule cytoskeleton organization (GO:0000226);; Cellular Component: chromosome, centromeric region (GO:0000775);; Biological Process: immune system process (GO:0002376);; Biological Process: system process (GO:0003008);; Molecular Function: protein binding (GO:0005515);; Cellular Component: nuclear envelope (GO:0005635);; Cellular Component: nucleolus (GO:0005730);; Cellu…	K16809|0|pps:100980048|CEP162; centrosomal protein 162kDa; K16809 protein QN1 (A)	--	--	--	Centrosomal protein of 162 kDa GN=CEP162 OS=Homo sapiens (Human) PE=1 SV=2	S	Function unknown	centrosomal protein of 162 kDa isoform a [Homo sapiens]
ENSG00000197603	1202	921	1060	107	79	104	5.45074	4.30414	5.01172	0.56541	0.407203	0.556507	1.61e-54	-3.48626	down	--	--	Cellular Component: integral component of membrane (GO:0016021);;	--	--	--	--	Uncharacterized protein C5orf42 GN=C5orf42 OS=Homo sapiens (Human) PE=1 SV=4	S	Function unknown	uncharacterized protein C5orf42 [Homo sapiens]
ENSG00000134852	357	328	444	33	34	36	2.41051	2.28908	3.15017	0.370199	0.43244	0.266758	5.16e-32	-3.48509	down	--	--	Biological Process: DNA damage checkpoint (GO:0000077);; Molecular Function: RNA polymerase II core promoter proximal region sequence-specific DNA binding (GO:0000978);; Molecular Function: RNA polymerase II core promoter proximal region sequence-specific DNA binding transcription factor activity (GO:0000982);; Molecular Function: RNA polymerase II transcription factor binding transcription facto…	K02223|0|hsa:9575|CLOCK, KAT13D, bHLHe8; clock circadian regulator (EC:2.3.1.48); K02223 circadian locomoter output cycles kaput protein [EC:2.3.1.48] (A)	Circadian rhythm (ko04710);; Dopaminergic synapse (ko04728);; Herpes simplex infection (ko05168)	[K]	Transcription	Circadian locomoter output cycles protein kaput GN=CLOCK OS=Homo sapiens (Human) PE=1 SV=1	K	Transcription	circadian locomoter output cycles protein kaput [Homo sapiens]
ENSG00000038427	450	423	363	54	39	20	2.84381	2.91788	2.46285	0.420073	0.427042	0.24214	8.38e-63	-3.48178	down	--	--	Cellular Component: Golgi membrane (GO:0000139);; Biological Process: kidney development (GO:0001822);; Biological Process: morphogenesis of an epithelial sheet (GO:0002011);; Cellular Component: MAML1-RBP-Jkappa- ICN1 complex (GO:0002193);; Biological Process: endocardium development (GO:0003157);; Biological Process: aortic valve morphogenesis (GO:0003180);; Biological Process: pulmonary valve …	K06793|0|pps:100993269|VCAN; versican; K06793 versican core protein (A)	Cell adhesion molecules (CAMs) (ko04514)	--	--	Versican core protein (Precursor) GN=VCAN OS=Homo sapiens (Human) PE=1 SV=3	T	Signal transduction mechanisms	versican core protein isoform 1 precursor [Homo sapiens]
ENSG00000103540	591	537	654	60	46	57	6.56211	6.68546	8.04294	1.46478	0.640703	0.638591	1.07e-74	-3.48141	down	--	--	Biological Process: G2/M transition of mitotic cell cycle (GO:0000086);; Molecular Function: protein binding (GO:0005515);; Cellular Component: centriole (GO:0005814);; Cellular Component: cytosol (GO:0005829);; Biological Process: centriole replication (GO:0007099);; Biological Process: cell projection organization (GO:0030030);; Biological Process: regulation of cytokinesis (GO:0032465);;	K16453|0|hsa:9738|CCP110, CP110, Cep110; centriolar coiled coil protein 110kDa; K16453 centrosomal protein CEP110 (A)	--	--	--	Centriolar coiled-coil protein of 110 kDa GN=CCP110 OS=Homo sapiens (Human) PE=1 SV=3	S	Function unknown	PREDICTED: centriolar coiled-coil protein of 110 kDa isoform X1 [Homo sapiens]
ENSG00000187987	275	254	257	28	26	18	3.41507	3.55031	3.47501	0.353309	0.335963	0.216065	1.02e-49	-3.47871	down	[R]	General function prediction only	Molecular Function: DNA binding (GO:0003677);; Molecular Function: sequence-specific DNA binding transcription factor activity (GO:0003700);; Molecular Function: protein binding (GO:0005515);; Cellular Component: nucleus (GO:0005634);; Cellular Component: nucleolus (GO:0005730);; Cellular Component: cytoplasm (GO:0005737);; Biological Process: regulation of transcription, DNA-templated (GO:000635…	K09230|0|hsa:222696|ZSCAN23, ZNF390, ZNF453, dJ29K1.3, dJ29K1.3.1; zinc finger and SCAN domain containing 23; K09230 SCAN domain-containing zinc finger protein (A)	--	[R]	General function prediction only	Zinc finger and SCAN domain-containing protein 23 GN=ZSCAN23 OS=Homo sapiens (Human) PE=2 SV=1	K	Transcription	zinc finger and SCAN domain-containing protein 23 [Homo sapiens]
ENSG00000196159	398	307	427	47	28	29	1.964	1.58615	2.24773	0.202668	0.183115	0.160185	1.01e-30	-3.47542	down	--	--	Biological Process: establishment of planar polarity (GO:0001736);; Molecular Function: calcium ion binding (GO:0005509);; Molecular Function: protein binding (GO:0005515);; Cellular Component: plasma membrane (GO:0005886);; Biological Process: homophilic cell adhesion via plasma membrane adhesion molecules (GO:0007156);; Biological Process: signal transduction (GO:0007165);; Biological Process: …	K16669|0|hsa:79633|FAT4, CDHF14, CDHR11, FAT-J, FATJ, HKLLS2, NBLA00548, VMLDS2; FAT atypical cadherin 4; K16669 protocadherin Fat 4 (A)	--	[S]	Function unknown	Protocadherin Fat 4 (Precursor) GN=FAT4 OS=Homo sapiens (Human) PE=1 SV=2	T	Signal transduction mechanisms	protocadherin Fat 4 isoform 3 precursor [Homo sapiens]
Human_newGene_3185	776	689	873	93	57	65	2.0112	1.88837	3.01243	0.526519	0.377145	0.432392	5.93e-57	-3.47424	down	--	--	Cellular Component: cell part (GO:0044464);;	--	--	[U]	Intracellular trafficking, secretion, and vesicular transport	Histone demethylase UTY GN=UTY OS=Pan troglodytes (Chimpanzee) PE=2 SV=1	R	General function prediction only	PREDICTED: sorting nexin-18 [Ceratotherium simum simum]
ENSG00000189057	650	679	486	53	51	63	10.8934	11.8978	8.88381	1.03578	0.899393	1.10256	1.93e-31	-3.47156	down	--	--	Biological Process: mitotic M phase (GO:0000087);; Molecular Function: nucleic acid binding (GO:0003676);; Molecular Function: catalytic activity (GO:0003824);; Molecular Function: protein binding (GO:0005515);; Cellular Component: nucleus (GO:0005634);; Cellular Component: cytoplasm (GO:0005737);; Biological Process: metabolic process (GO:0008152);; Biological Process: negative regulation of vir…	--	--	--	--	Protein FAM111B GN=FAM111B OS=Homo sapiens (Human) PE=1 SV=1	S	Function unknown	protein FAM111B isoform a [Homo sapiens]
ENSG00000164221	253	231	328	35	12	28	5.35274	4.97722	7.33559	0.874302	0.300105	0.638752	1.17e-22	-3.46894	down	--	--	Cellular Component: chromosome, centromeric region (GO:0000775);; Biological Process: system process (GO:0003008);; Molecular Function: structural molecule activity (GO:0005198);; Molecular Function: protein binding (GO:0005515);; Biological Process: translational initiation (GO:0006413);; Biological Process: organelle organization (GO:0006996);; Biological Process: cell cycle (GO:0007049);; Biol…	--	--	--	--	Coiled-coil domain-containing protein 112 GN=CCDC112 OS=Homo sapiens (Human) PE=2 SV=2	S	Function unknown	coiled-coil domain-containing protein 112 isoform 1 precursor [Homo sapiens]
ENSG00000084093	623	547	693	59	61	52	5.78237	5.53821	6.38337	0.809837	0.577649	0.605694	1.78e-58	-3.46758	down	[R]	General function prediction only	Biological Process: negative regulation of transcription from RNA polymerase II promoter (GO:0000122);; Molecular Function: core promoter sequence-specific DNA binding (GO:0001046);; Molecular Function: RNA polymerase II core promoter proximal region sequence-specific DNA binding transcription factor activity involved in negative regulation of transcription (GO:0001078);; Molecular Function: chro…	K09222|0|hsa:5978|REST, NRSF, XBR; RE1-silencing transcription factor; K09222 RE1-silencing transcription factor (A)	Signaling pathways regulating pluripotency of stem cells (ko04550);; Huntington's disease (ko05016)	[R]	General function prediction only	RE1-silencing transcription factor GN=REST OS=Homo sapiens (Human) PE=1 SV=3	K	Transcription	RE1-silencing transcription factor [Homo sapiens]
ENSG00000151338	197	172	129	18	14	14	3.65138	2.74789	2.34946	0.48635	0.339385	0.183576	4.58e-21	-3.46582	down	[L]	Replication, recombination and repair	Biological Process: mitotic cell cycle (GO:0000278);; Cellular Component: kinetochore (GO:0000776);; Cellular Component: condensed chromosome, centromeric region (GO:0000779);; Biological Process: cell morphogenesis (GO:0000902);; Biological Process: immune system process (GO:0002376);; Cellular Component: nucleus (GO:0005634);; Cellular Component: endoplasmic reticulum (GO:0005783);; Cellular Co…	--	--	--	--	Mirror-image polydactyly gene 1 protein GN=MIPOL1 OS=Homo sapiens (Human) PE=2 SV=1	S	Function unknown	mirror-image polydactyly gene 1 protein [Homo sapiens]
ENSG00000163428	2296	1933	2539	205	216	206	21.1788	18.2576	24.3038	2.08378	2.07477	2.55894	1.88e-48	-3.4625	down	[S]	Function unknown	Molecular Function: protein binding (GO:0005515);; Biological Process: nucleobase-containing compound metabolic process (GO:0006139);; Biological Process: signal transduction (GO:0007165);; Biological Process: multicellular organismal development (GO:0007275);; Biological Process: anatomical structure morphogenesis (GO:0009653);; Cellular Component: membrane (GO:0016020);; Biological Process: reg…	--	--	[R]	General function prediction only	Leucine-rich repeat-containing protein 58 GN=LRRC58 OS=Homo sapiens (Human) PE=1 SV=2	S	Function unknown	leucine-rich repeat-containing protein 58 [Homo sapiens]
ENSG00000254004	533	473	579	57	43	47	6.3856	6.02499	7.51768	0.830934	0.589107	0.57865	3.04e-70	-3.46147	down	[R]	General function prediction only	Biological Process: negative regulation of transcription from RNA polymerase II promoter (GO:0000122);; Molecular Function: DNA binding (GO:0003677);; Molecular Function: sequence-specific DNA binding transcription factor activity (GO:0003700);; Cellular Component: nucleolus (GO:0005730);; Cellular Component: cytoplasm (GO:0005737);; Biological Process: regulation of transcription, DNA-templated …	--	--	[R]	General function prediction only	Zinc finger protein 260 GN=ZNF260 OS=Homo sapiens (Human) PE=2 SV=3	K	Transcription	zinc finger protein 260 [Homo sapiens]
Human_newGene_4403	336	324	374	32	36	28	4.97219	5.51155	5.78691	0.782603	0.758806	0.533628	7.46e-57	-3.45946	down	[R]	General function prediction only	--	--	--	[R]	General function prediction only	Zinc finger protein 420 GN=ZNF420 OS=Bos taurus (Bovine) PE=2 SV=1	K	Transcription	PREDICTED: LOW QUALITY PROTEIN: zinc finger protein 184 [Equus przewalskii]
ENSG00000134709	541	513	556	88	34	28	6.01145	5.91682	6.5533	1.11096	0.409721	0.341557	1.43e-70	-3.45634	down	[L]	Replication, recombination and repair	Cellular Component: pericentriolar material (GO:0000242);; Biological Process: mitotic cell cycle (GO:0000278);; Molecular Function: actin binding (GO:0003779);; Cellular Component: Golgi apparatus (GO:0005794);; Cellular Component: cis-Golgi network (GO:0005801);; Cellular Component: microtubule (GO:0005874);; Biological Process: endocytosis (GO:0006897);; Biological Process: endosome organizati…	K16612|0|hsa:51361|HOOK1, HK1; hook microtubule-tethering protein 1; K16612 protein HOOK1 (A)	--	--	--	Protein Hook homolog 1 GN=HOOK1 OS=Homo sapiens (Human) PE=1 SV=2	Z	Cytoskeleton	protein Hook homolog 1 [Homo sapiens]
ENSG00000183530	1139	1169	1330	138	87	114	5.77526	6.38969	6.94745	0.775479	0.489016	1.19095	1.87e-97	-3.45527	down	--	--	--	--	--	--	--	Protein PRR14L GN=PRR14L OS=Homo sapiens (Human) PE=1 SV=1	R	General function prediction only	protein PRR14L [Homo sapiens]
ENSG00000172915	181	123	168	23	9	12	1.08264	0.833682	1.28829	0.140892	0.117185	0.077596	6.32e-22	-3.45448	down	--	--	Biological Process: leukocyte mediated immunity (GO:0002443);; Cellular Component: trans-Golgi network (GO:0005802);; Cellular Component: cytosol (GO:0005829);; Cellular Component: plasma membrane (GO:0005886);; Biological Process: defense response (GO:0006952);; Biological Process: protein localization (GO:0008104);; Cellular Component: endomembrane system (GO:0012505);; Biological Process: cell…	--	--	[U]	Intracellular trafficking, secretion, and vesicular transport	Neurobeachin GN=NBEA OS=Homo sapiens (Human) PE=1 SV=3	U	Intracellular trafficking, secretion, and vesicular transport	neurobeachin isoform 1 [Homo sapiens]
ENSG00000066739	686	573	709	76	43	65	3.07696	2.60406	3.25965	0.382201	0.208481	0.313825	6.67e-65	-3.44997	down	--	--	Molecular Function: protein binding (GO:0005515);; Cellular Component: lipid particle (GO:0005811);; Biological Process: autophagy (GO:0006914);; Cellular Component: pre-autophagosomal structure membrane (GO:0034045);;	K17906|0|hsa:55102|ATG2B, C14orf103; autophagy related 2B; K17906 autophagy-related protein 2 (A)	--	[U]	Intracellular trafficking, secretion, and vesicular transport	Autophagy-related protein 2 homolog B GN=ATG2B OS=Homo sapiens (Human) PE=1 SV=5	U	Intracellular trafficking, secretion, and vesicular transport	RecName: Full=Autophagy-related protein 2 homolog B [Homo sapiens]
ENSG00000105792	46	28	33	0	4	6	1.88732	0.581707	0.63265	0	0.526157	0.112795	5.57e-11	-3.44571	down	--	--	--	--	--	--	--	Cilia- and flagella-associated protein 69 {ECO:0000312|HGNC:HGNC:26107} OS=Homo sapiens (Human) PE=2 SV=3	S	Function unknown	cilia- and flagella-associated protein 69 isoform 1 [Homo sapiens]
ENSG00000111879	145	168	130	15	11	16	2.11332	2.55553	1.86593	0.397798	0.464362	0.713412	1.86e-33	-3.42938	down	--	--	Biological Process: microtubule cytoskeleton organization (GO:0000226);; Biological Process: mitotic cell cycle (GO:0000278);; Cellular Component: chromosome, centromeric region (GO:0000775);; Biological Process: immune system process (GO:0002376);; Biological Process: cardiac chamber development (GO:0003205);; Cellular Component: endosome (GO:0005768);; Cellular Component: Golgi apparatus (GO:00…	--	--	--	--	Protein FAM184A GN=FAM184A OS=Homo sapiens (Human) PE=2 SV=3	S	Function unknown	protein FAM184A isoform 1 [Homo sapiens]
ENSG00000162614	246	241	219	33	21	13	3.63387	3.69006	3.52658	0.90546	0.349767	0.218969	9.78e-46	-3.42846	down	--	--	Biological Process: immune system process (GO:0002376);; Cellular Component: centrosome (GO:0005813);; Cellular Component: cytoskeleton (GO:0005856);; Cellular Component: plasma membrane (GO:0005886);; Cellular Component: cell-substrate adherens junction (GO:0005924);; Biological Process: nucleobase-containing compound metabolic process (GO:0006139);; Biological Process: cellular component moveme…	--	--	--	--	Nexilin OS=Homo sapiens (Human) PE=1 SV=1	Z	Cytoskeleton	nexilin isoform 1 [Homo sapiens]
ENSG00000171634	2770	2413	2785	356	168	233	23.0344	23.8719	23.3628	3.75493	2.18308	2.7125	1.59e-118	-3.42725	down	[BK]	Chromatin structure and dynamics;; Transcription	Biological Process: regulation of transcription involved in G1 phase of mitotic cell cycle (GO:0000114);; Biological Process: negative regulation of transcription from RNA polymerase II promoter (GO:0000122);; Cellular Component: PCAF complex (GO:0000125);; Cellular Component: chromatin (GO:0000785);; Cellular Component: condensed nuclear chromosome (GO:0000794);; Biological Process: embryonic pl…	K11728|0|ggo:101132650|BPTF; nucleosome-remodeling factor subunit BPTF; K11728 nucleosome-remodeling factor subunit BPTF (A)	--	[BK]	Chromatin structure and dynamics;; Transcription	Nucleosome-remodeling factor subunit BPTF GN=BPTF OS=Homo sapiens (Human) PE=1 SV=3	K	Transcription	RecName: Full=Nucleosome-remodeling factor subunit BPTF; AltName: Full=Bromodomain and PHD finger-containing transcription factor; AltName: Full=Fetal Alz-50 clone 1 protein; AltName: Full=Fetal Alzheimer antigen [Homo sapiens]
ENSG00000196172	185	187	248	18	17	24	2.16317	2.19253	3.08648	0.233663	0.197732	0.281604	1.13e-25	-3.42459	down	[R]	General function prediction only	Biological Process: negative regulation of transcription from RNA polymerase II promoter (GO:0000122);; Molecular Function: DNA binding (GO:0003677);; Molecular Function: sequence-specific DNA binding transcription factor activity (GO:0003700);; Molecular Function: transcription corepressor activity (GO:0003714);; Cellular Component: nucleus (GO:0005634);; Cellular Component: nucleolus (GO:000573…	--	--	[R]	General function prediction only	Zinc finger protein 681 GN=ZNF681 OS=Homo sapiens (Human) PE=2 SV=2	K	Transcription	zinc finger protein 681 [Homo sapiens]
ENSG00000128000	505	490	424	50	49	36	3.56972	3.67875	3.61825	1.15126	0.683562	0.53276	9.39e-66	-3.42372	down	[R]	General function prediction only	Molecular Function: DNA binding (GO:0003677);; Cellular Component: nucleus (GO:0005634);; Biological Process: regulation of transcription, DNA-templated (GO:0006355);; Molecular Function: metal ion binding (GO:0046872);;	K09228|0|hsa:163131|ZNF780B, ZNF779; zinc finger protein 780B; K09228 KRAB domain-containing zinc finger protein (A)	--	[R]	General function prediction only	Zinc finger protein 780B GN=ZNF780B OS=Homo sapiens (Human) PE=2 SV=1	K	Transcription	zinc finger protein 780B [Homo sapiens]
ENSG00000110318	275	263	306	33	23	25	2.18557	2.08803	2.71856	0.290366	0.239066	0.256355	5.3e-50	-3.41243	down	--	--	Molecular Function: protein binding (GO:0005515);;	--	--	--	--	Uncharacterized protein KIAA1377 GN=KIAA1377 OS=Homo sapiens (Human) PE=1 SV=3	S	Function unknown	uncharacterized protein KIAA1377 [Homo sapiens]
ENSG00000197601	2493	2210	2483	258	224	208	36.4068	32.8074	38.0416	4.58497	3.36168	3.44457	1.5e-127	-3.41093	down	[Q]	Secondary metabolites biosynthesis, transport and catabolism	Cellular Component: peroxisomal membrane (GO:0005778);; Cellular Component: peroxisomal matrix (GO:0005782);; Biological Process: ether lipid biosynthetic process (GO:0008611);; Biological Process: wax biosynthetic process (GO:0010025);; Cellular Component: integral component of membrane (GO:0016021);; Biological Process: long-chain fatty-acyl-CoA metabolic process (GO:0035336);; Biological Proce…	K13356|0|hsa:84188|FAR1, MLSTD2, SDR10E1; fatty acyl CoA reductase 1 (EC:1.2.1.n2); K13356 fatty acyl-CoA reductase [EC:1.2.1.-] (A)	Peroxisome (ko04146)	[I]	Lipid transport and metabolism	Fatty acyl-CoA reductase 1 GN=FAR1 OS=Homo sapiens (Human) PE=1 SV=1	I	Lipid transport and metabolism	fatty acyl-CoA reductase 1 [Homo sapiens]
ENSG00000069869	391	367	397	33	39	39	4.14589	4.00543	4.38067	0.409083	0.449405	0.442763	4.1e-59	-3.40919	down	[O]	Posttranslational modification, protein turnover, chaperones	Cellular Component: ubiquitin ligase complex (GO:0000151);; Biological Process: protein polyubiquitination (GO:0000209);; Cellular Component: chromatin (GO:0000785);; Biological Process: adaptive immune response (GO:0002250);; Biological Process: outflow tract morphogenesis (GO:0003151);; Biological Process: endocardial cushion development (GO:0003197);; Molecular Function: ubiquitin-protein tran…	K10591|0|hsa:4734|NEDD4, NEDD4-1, RPF1; neural precursor cell expressed, developmentally down-regulated 4, E3 ubiquitin protein ligase (EC:6.3.2.-); K10591 E3 ubiquitin-protein ligase NEDD4 [EC:6.3.2.19] (A)	Ubiquitin mediated proteolysis (ko04120);; Endocytosis (ko04144);; Epstein-Barr virus infection (ko05169)	[O]	Posttranslational modification, protein turnover, chaperones	E3 ubiquitin-protein ligase NEDD4 GN=NEDD4 OS=Homo sapiens (Human) PE=1 SV=4	O	Posttranslational modification, protein turnover, chaperones	E3 ubiquitin-protein ligase NEDD4 isoform 3 [Homo sapiens]
ENSG00000133657	3232	2646	2989	314	280	260	43.8046	41.5226	42.0949	5.30426	4.04114	3.83141	3.59e-96	-3.40617	down	[P]	Inorganic ion transport and metabolism	Molecular Function: protein binding (GO:0005515);; Molecular Function: ATP binding (GO:0005524);; Cellular Component: lysosome (GO:0005764);; Cellular Component: endoplasmic reticulum (GO:0005783);; Biological Process: ATP catabolic process (GO:0006200);; Biological Process: cation transport (GO:0006812);; Biological Process: cellular calcium ion homeostasis (GO:0006874);; Biological Process: reg…	K14951|0|hsa:79572|ATP13A3, AFURS1; ATPase type 13A3; K14951 cation-transporting ATPase 13A3/4/5 [EC:3.6.3.-] (A)	--	[P]	Inorganic ion transport and metabolism	Probable cation-transporting ATPase 13A3 GN=ATP13A3 OS=Homo sapiens (Human) PE=1 SV=4	P	Inorganic ion transport and metabolism	probable cation-transporting ATPase 13A3 [Homo sapiens]
ENSG00000182670	2048	1865	2103	269	148	164	16.6756	16.1841	17.694	2.49806	1.56139	1.53045	5.31e-120	-3.40355	down	[R]	General function prediction only	Biological Process: reproduction (GO:0000003);; Biological Process: mitotic sister chromatid segregation (GO:0000070);; Cellular Component: chromosome, centromeric region (GO:0000775);; Cellular Component: condensed chromosome (GO:0000793);; Molecular Function: ubiquitin-protein transferase activity (GO:0004842);; Molecular Function: signal transducer activity (GO:0004871);; Molecular Function: p…	K15712|0|hsa:7267|TTC3, DCRR1, RNF105, TPRDIII; tetratricopeptide repeat domain 3; K15712 E3 ubiquitin-protein ligase TTC3 [EC:6.3.2.19] (A)	--	--	--	E3 ubiquitin-protein ligase TTC3 GN=TTC3 OS=Homo sapiens (Human) PE=1 SV=2	O	Posttranslational modification, protein turnover, chaperones	PREDICTED: E3 ubiquitin-protein ligase TTC3 isoform X7 [Homo sapiens]
ENSG00000068885	584	579	403	38	42	71	12.6183	13.0154	8.31231	1.41212	0.974033	3.45118	2.78e-23	-3.40334	down	[R]	General function prediction only	Biological Process: osteoblast differentiation (GO:0001649);; Molecular Function: protein binding (GO:0005515);; Cellular Component: centrosome (GO:0005813);; Cellular Component: ciliary basal body (GO:0005932);; Biological Process: regulation of transcription, DNA-templated (GO:0006355);; Biological Process: cell surface receptor signaling pathway (GO:0007166);; Biological Process: smoothened si…	--	--	[R]	General function prediction only	Intraflagellar transport protein 80 homolog GN=IFT80 OS=Homo sapiens (Human) PE=1 SV=3	R	General function prediction only	intraflagellar transport protein 80 homolog isoform a [Homo sapiens]
ENSG00000066777	617	518	726	73	59	48	7.3435	7.52622	9.45401	1.21018	0.717606	0.816989	8.48e-30	-3.40109	down	[R]	General function prediction only	Cellular Component: Golgi membrane (GO:0000139);; Biological Process: receptor recycling (GO:0001881);; Molecular Function: ARF guanyl-nucleotide exchange factor activity (GO:0005086);; Molecular Function: inositol 1,4,5-trisphosphate-sensitive calcium-release channel activity (GO:0005220);; Molecular Function: 1-phosphatidylinositol binding (GO:0005545);; Cellular Component: nucleolus (GO:000573…	K18442|0|hsa:10565|ARFGEF1, ARFGEP1, BIG1, P200; ADP-ribosylation factor guanine nucleotide-exchange factor 1 (brefeldin A-inhibited); K18442 brefeldin A-inhibited guanine nucleotide-exchange protein (A)	Endocytosis (ko04144)	[U]	Intracellular trafficking, secretion, and vesicular transport	Brefeldin A-inhibited guanine nucleotide-exchange protein 1 GN=ARFGEF1 OS=Homo sapiens (Human) PE=1 SV=2	U	Intracellular trafficking, secretion, and vesicular transport	brefeldin A-inhibited guanine nucleotide-exchange protein 1 [Homo sapiens]
ENSG00000198707	836	749	663	93	44	81	6.60163	6.60984	7.77937	3.42135	1.77967	3.19296	1.01e-64	-3.39675	down	--	--	Biological Process: G2/M transition of mitotic cell cycle (GO:0000086);; Cellular Component: chromosome, centromeric region (GO:0000775);; Cellular Component: gamma-tubulin complex (GO:0000930);; Biological Process: immune system process (GO:0002376);; Cellular Component: nucleus (GO:0005634);; Cellular Component: nuclear envelope (GO:0005635);; Cellular Component: centrosome (GO:0005813);; Cellu…	K16533|0|hsa:80184|CEP290, 3H11Ag, BBS14, CT87, JBTS5, LCA10, MKS4, NPHP6, POC3, SLSN6, rd16; centrosomal protein 290kDa; K16533 centrosomal protein CEP290 (A)	--	--	--	Centrosomal protein of 290 kDa GN=CEP290 OS=Homo sapiens (Human) PE=1 SV=2	Z	Cytoskeleton	centrosomal protein of 290 kDa [Homo sapiens]
ENSG00000130779	1224	972	1286	153	82	103	10.1334	8.59286	11.0052	1.58351	0.692197	1.72527	5.92e-41	-3.39607	down	--	--	Cellular Component: kinetochore (GO:0000776);; Cellular Component: condensed chromosome, centromeric region (GO:0000779);; Biological Process: microtubule bundle formation (GO:0001578);; Cellular Component: ruffle (GO:0001726);; Molecular Function: nucleic acid binding (GO:0003676);; Molecular Function: motor activity (GO:0003774);; Cellular Component: centrosome (GO:0005813);; Cellular Component…	K10421|0|hsa:6249|CLIP1, CLIP, CLIP-170, CLIP170, CYLN1, RSN; CAP-GLY domain containing linker protein 1; K10421 CAP-Gly domain-containing linker protein 1 (A)	--	[ZR]	Cytoskeleton;; General function prediction only	CAP-Gly domain-containing linker protein 1 GN=CLIP1 OS=Homo sapiens (Human) PE=1 SV=2	Z	Cytoskeleton	CAP-Gly domain-containing linker protein 1 isoform c [Homo sapiens]
ENSG00000095564	1521	1264	1346	119	155	127	12.9721	10.9515	11.875	1.15665	1.35084	1.13271	3.29e-103	-3.39407	down	[KL]	Transcription;; Replication, recombination and repair	Cellular Component: nuclear chromatin (GO:0000790);; Cellular Component: condensed chromosome (GO:0000793);; Molecular Function: DNA binding (GO:0003677);; Molecular Function: DNA helicase activity (GO:0003678);; Molecular Function: chromatin binding (GO:0003682);; Molecular Function: sequence-specific DNA binding transcription factor activity (GO:0003700);; Molecular Function: transcription coac…	K15192|0|ptr:450604|BTAF1; BTAF1 RNA polymerase II, B-TFIID transcription factor-associated, 170kDa; K15192 TATA-binding protein-associated factor [EC:3.6.4.-] (A)	--	[K]	Transcription	TATA-binding protein-associated factor 172 GN=BTAF1 OS=Homo sapiens (Human) PE=1 SV=2	K	Transcription	TATA-binding protein-associated factor 172 [Homo sapiens]
ENSG00000198604	1673	1481	1703	157	157	158	15.099	13.6083	17.2656	1.55689	1.67713	2.20575	1.15e-110	-3.39338	down	--	--	Biological Process: regulation of transcription involved in G1 phase of mitotic cell cycle (GO:0000114);; Cellular Component: nuclear chromosome (GO:0000228);; Cellular Component: chromatin (GO:0000785);; Cellular Component: condensed nuclear chromosome (GO:0000794);; Biological Process: cytokinesis (GO:0000910);; Biological Process: response to hypoxia (GO:0001666);; Molecular Function: p53 bind…	K11655|0|hsa:11177|BAZ1A, ACF1, WALp1, WCRF180, hACF1; bromodomain adjacent to zinc finger domain, 1A; K11655 bromodomain adjacent to zinc finger domain protein 1A (A)	--	[B]	Chromatin structure and dynamics	Bromodomain adjacent to zinc finger domain protein 1A GN=BAZ1A OS=Homo sapiens (Human) PE=1 SV=2	B	Chromatin structure and dynamics	bromodomain adjacent to zinc finger domain protein 1A isoform a [Homo sapiens]
ENSG00000094975	612	519	617	70	49	51	7.01697	6.36886	7.49592	1.20123	0.681854	0.62247	1.48e-71	-3.39287	down	--	--	Biological Process: multicellular organismal development (GO:0007275);; Cellular Component: integral component of membrane (GO:0016021);; Cellular Component: rough endoplasmic reticulum membrane (GO:0030867);; Biological Process: positive regulation of collagen biosynthetic process (GO:0032967);; Biological Process: positive regulation of osteoblast differentiation (GO:0045669);; Biological Proce…	--	--	[S]	Function unknown	SUN domain-containing ossification factor (Precursor) GN=SUCO OS=Homo sapiens (Human) PE=1 SV=1	S	Function unknown	SUN domain-containing ossification factor isoform 2 [Homo sapiens]
ENSG00000169330	77	91	89	9	11	5	0.898969	1.07959	0.896156	0.174661	0.155929	0.0817892	3.86e-22	-3.39245	down	--	--	Cellular Component: integral component of membrane (GO:0016021);;	--	--	--	--	UPF0258 protein KIAA1024 GN=KIAA1024 OS=Homo sapiens (Human) PE=2 SV=3	S	Function unknown	KIAA1024 protein [Homo sapiens]
ENSG00000187790	253	198	227	28	13	25	2.75433	2.11601	2.96073	0.491448	0.501008	0.890705	5.27e-44	-3.39144	down	[L]	Replication, recombination and repair	Biological Process: resolution of meiotic recombination intermediates (GO:0000712);; Molecular Function: DNA binding (GO:0003677);; Molecular Function: chromatin binding (GO:0003682);; Molecular Function: RNA binding (GO:0003723);; Molecular Function: nuclease activity (GO:0004518);; Molecular Function: endonuclease activity (GO:0004519);; Molecular Function: protein binding (GO:0005515);; Molecu…	K10896|0|hsa:57697|FANCM, FAAP250, KIAA1596; Fanconi anemia, complementation group M (EC:3.6.4.13); K10896 fanconi anemia group M protein (A)	Fanconi anemia pathway (ko03460)	[L]	Replication, recombination and repair	Fanconi anemia group M protein GN=FANCM OS=Homo sapiens (Human) PE=1 SV=2	L	Replication, recombination and repair	Fanconi anemia group M protein [Homo sapiens]
ENSG00000114439	1379	1218	1442	148	105	141	9.6841	8.97871	10.5927	1.45138	0.799997	2.19292	9.8e-103	-3.38848	down	--	--	Cellular Component: nuclear chromatin (GO:0000790);; Molecular Function: RNA polymerase II regulatory region sequence-specific DNA binding (GO:0000977);; Molecular Function: core promoter sequence-specific DNA binding (GO:0001046);; Molecular Function: RNA polymerase II core promoter proximal region sequence-specific DNA binding transcription factor activity involved in positive regulation of tra…	--	--	[K]	Transcription	HMG box transcription factor BBX GN=BBX OS=Homo sapiens (Human) PE=1 SV=1	K	Transcription	HMG box transcription factor BBX isoform 1 [Homo sapiens]
ENSG00000163507	1400	1123	1181	117	122	122	19.121	15.5263	15.8283	2.24405	2.11282	1.99913	1.02e-68	-3.38842	down	--	--	Biological Process: G2/M transition of mitotic cell cycle (GO:0000086);; Biological Process: microtubule cytoskeleton organization (GO:0000226);; Cellular Component: kinetochore (GO:0000776);; Cellular Component: spindle pole (GO:0000922);; Molecular Function: protein binding (GO:0005515);; Cellular Component: cytoplasm (GO:0005737);; Cellular Component: centrosome (GO:0005813);; Cellular Compone…	--	--	--	--	Protein CIP2A GN=KIAA1524 OS=Homo sapiens (Human) PE=1 SV=2	S	Function unknown	protein CIP2A [Homo sapiens]
ENSG00000197566	74	71	101	4	5	15	1.34206	1.45738	1.98192	0.0708553	0.0883878	0.356759	1.62e-16	-3.38801	down	[R]	General function prediction only	Molecular Function: DNA binding (GO:0003677);; Molecular Function: sequence-specific DNA binding transcription factor activity (GO:0003700);; Cellular Component: nucleus (GO:0005634);; Biological Process: regulation of transcription, DNA-templated (GO:0006355);; Molecular Function: metal ion binding (GO:0046872);;	K09228|0|hsa:57547|ZNF624; zinc finger protein 624; K09228 KRAB domain-containing zinc finger protein (A)	--	[R]	General function prediction only	Zinc finger protein 624 GN=ZNF624 OS=Homo sapiens (Human) PE=2 SV=3	K	Transcription	zinc finger protein 624 [Homo sapiens]
Human_newGene_5591	161	162	168	12	19	17	2.09908	1.73925	1.51598	0.179222	0.238388	0.207147	1.97e-35	-3.38425	down	--	--	--	--	--	--	--	Histone demethylase UTY GN=UTY OS=Pan troglodytes (Chimpanzee) PE=2 SV=1	S	Function unknown	PREDICTED: tigger transposable element-derived protein 1-like isoform X1 [Equus przewalskii]
ENSG00000145725	517	450	555	62	42	45	8.25097	8.06421	11.3631	2.09433	1.3111	0.725382	6.82e-67	-3.38362	down	--	--	Molecular Function: inositol-1,3,4,5,6-pentakisphosphate kinase activity (GO:0000827);; Molecular Function: inositol hexakisphosphate 5-kinase activity (GO:0000832);; Molecular Function: acid phosphatase activity (GO:0003993);; Molecular Function: ATP binding (GO:0005524);; Cellular Component: cytosol (GO:0005829);; Biological Process: inositol metabolic process (GO:0006020);; Biological Process:…	K13024|0|ptr:461976|PPIP5K2, HISPPD1; diphosphoinositol pentakisphosphate kinase 2; K13024 inositol hexakisphosphate/diphosphoinositol-pentakisphosphate kinase [EC:2.7.4.21 2.7.4.24] (A)	--	[Z]	Cytoskeleton	Inositol hexakisphosphate and diphosphoinositol-pentakisphosphate kinase 2 GN=PPIP5K2 OS=Homo sapiens (Human) PE=1 SV=3	Z	Cytoskeleton	inositol hexakisphosphate and diphosphoinositol-pentakisphosphate kinase 2 isoform 3 [Homo sapiens]
ENSG00000175265	2034	1840	1217	187	156	155	24.1906	22.0777	14.3817	2.55336	2.02437	2.04299	1.37e-15	-3.38281	down	--	--	Cellular Component: Golgi cisterna membrane (GO:0032580);;	--	--	[S]	Function unknown	Golgin subfamily A member 8A GN=GOLGA8A OS=Homo sapiens (Human) PE=2 SV=3	S	Function unknown	RecName: Full=Golgin subfamily A member 8A; AltName: Full=88 kDa Golgi matrix protein; Short=GM88; AltName: Full=GM88 autoantigen [Homo sapiens]
ENSG00000280252	39	30	23	2	1	6	1.32656	0.571547	0.426311	0.0589512	0.547432	0.127972	7.4e-10	-3.38202	down	--	--	Molecular Function: nucleic acid binding (GO:0003676);; Molecular Function: structural molecule activity (GO:0005198);; Cellular Component: nucleus (GO:0005634);; Cellular Component: plasma membrane (GO:0005886);; Molecular Function: zinc ion binding (GO:0008270);; Biological Process: viral process (GO:0016032);; Cellular Component: viral capsid (GO:0019028);; Cellular Component: viral envelope (…	--	--	--	--	Endogenous retrovirus group K member 7 Np9 protein GN=ERVK-7 OS=Homo sapiens (Human) PE=3 SV=1	R	General function prediction only	FKSG63 [Homo sapiens]
ENSG00000180008	762	767	909	71	94	74	9.03567	8.97812	10.6805	2.34716	2.91783	2.13089	1.08e-68	-3.38097	down	--	--	Cellular Component: immunological synapse (GO:0001772);; Cellular Component: cytoplasm (GO:0005737);; Biological Process: defense response (GO:0006952);; Biological Process: negative regulation of epidermal growth factor-activated receptor activity (GO:0007175);; Biological Process: JAK-STAT cascade (GO:0007259);; Biological Process: cell growth (GO:0016049);; Biological Process: protein ubiquiti…	K04697|0|hsa:122809|SOCS4, SOCS7; suppressor of cytokine signaling 4; K04697 suppressor of cytokine signaling 4 (A)	Jak-STAT signaling pathway (ko04630);; Insulin signaling pathway (ko04910);; Prolactin signaling pathway (ko04917);; Type II diabetes mellitus (ko04930)	[T]	Signal transduction mechanisms	Suppressor of cytokine signaling 4 GN=SOCS4 OS=Homo sapiens (Human) PE=1 SV=1	T	Signal transduction mechanisms	suppressor of cytokine signaling 4 [Homo sapiens]
ENSG00000164463	131	121	206	12	19	14	1.17406	1.11362	1.98198	0.131444	0.338095	0.161227	9.96e-10	-3.37822	down	--	--	Biological Process: negative regulation of transcription from RNA polymerase II promoter (GO:0000122);; Molecular Function: nucleic acid binding (GO:0003676);; Molecular Function: sequence-specific DNA binding transcription factor activity (GO:0003700);; Molecular Function: protein binding (GO:0005515);; Cellular Component: nucleoplasm (GO:0005654);; Cellular Component: cytoplasm (GO:0005737);; C…	--	--	--	--	CREB3 regulatory factor GN=CREBRF OS=Homo sapiens (Human) PE=1 SV=2	K	Transcription	CREB3 regulatory factor isoform 1 [Homo sapiens]
ENSG00000123200	2616	2531	2320	356	193	185	16.7118	16.3407	15.551	6.32393	4.22373	3.49122	3.83e-127	-3.37779	down	--	--	Molecular Function: mRNA binding (GO:0003729);; Molecular Function: protein binding (GO:0005515);; Cellular Component: nucleolus (GO:0005730);; Cellular Component: cytoskeleton (GO:0005856);; Cellular Component: plasma membrane (GO:0005886);; Cellular Component: focal adhesion (GO:0005925);; Biological Process: translation (GO:0006412);; Biological Process: apoptotic process (GO:0006915);; Biolog…	--	--	[K]	Transcription	Zinc finger CCCH domain-containing protein 13 GN=ZC3H13 OS=Homo sapiens (Human) PE=1 SV=1	K	Transcription	PREDICTED: zinc finger CCCH domain-containing protein 13 isoform X11 [Homo sapiens]
ENSG00000092439	991	861	812	107	78	77	8.46777	7.1185	7.22332	0.856162	0.765847	0.611486	2.27e-84	-3.37608	down	--	--	Cellular Component: ruffle (GO:0001726);; Biological Process: immune system process (GO:0002376);; Molecular Function: actin binding (GO:0003779);; Molecular Function: protein serine/threonine kinase activity (GO:0004674);; Molecular Function: calcium channel activity (GO:0005262);; Molecular Function: ATP binding (GO:0005524);; Cellular Component: endoplasmic reticulum (GO:0005783);; Cellular Co…	K04982|0|pps:100982703|TRPM7; transient receptor potential cation channel, subfamily M, member 7; K04982 transient receptor potential cation channel subfamily M member 7 [EC:2.7.11.1] (A)	Mineral absorption (ko04978)	[PT]	Inorganic ion transport and metabolism;; Signal transduction mechanisms	Transient receptor potential cation channel subfamily M member 7 GN=TRPM7 OS=Homo sapiens (Human) PE=1 SV=1	P	Inorganic ion transport and metabolism	transient receptor potential cation channel subfamily M member 7 isoform a [Homo sapiens]
ENSG00000145390	583	520	725	56	56	68	6.25551	5.90799	8.33498	0.692242	0.604151	0.741314	5.8e-28	-3.37493	down	--	--	Molecular Function: ubiquitin thiolesterase activity (GO:0004221);; Biological Process: ubiquitin-dependent protein catabolic process (GO:0006511);;	--	--	[O]	Posttranslational modification, protein turnover, chaperones	Inactive ubiquitin carboxyl-terminal hydrolase 53 OS=Homo sapiens (Human) PE=2 SV=2	O	Posttranslational modification, protein turnover, chaperones	inactive ubiquitin carboxyl-terminal hydrolase 53 [Homo sapiens]
ENSG00000151458	471	414	596	53	48	45	3.79209	3.28012	5.071	0.748433	0.747077	0.732538	1.23e-23	-3.3736	down	[R]	General function prediction only	Molecular Function: protein serine/threonine kinase activity (GO:0004674);; Biological Process: protein phosphorylation (GO:0006468);; Biological Process: cellular calcium ion homeostasis (GO:0006874);; Biological Process: organelle organization (GO:0006996);; Biological Process: cell surface receptor signaling pathway (GO:0007166);; Biological Process: intracellular signal transduction (GO:00072…	--	--	[R]	General function prediction only	Ankyrin repeat domain-containing protein 50 GN=ANKRD50 OS=Homo sapiens (Human) PE=1 SV=4	R	General function prediction only	ankyrin repeat domain-containing protein 50 isoform 1 [Homo sapiens]
ENSG00000170949	398	359	419	53	39	24	6.01026	5.04495	6.68711	0.688545	1.07217	0.469428	8.23e-59	-3.3728	down	[R]	General function prediction only	Molecular Function: DNA binding (GO:0003677);; Cellular Component: nucleus (GO:0005634);; Biological Process: regulation of transcription, DNA-templated (GO:0006355);; Biological Process: hemopoiesis (GO:0030097);; Molecular Function: metal ion binding (GO:0046872);;	K09228|0|hsa:90338|ZNF160, F11, HKr18, HZF5, KR18; zinc finger protein 160; K09228 KRAB domain-containing zinc finger protein (A)	--	[R]	General function prediction only	Zinc finger protein 160 GN=ZNF160 OS=Homo sapiens (Human) PE=2 SV=3	K	Transcription	zinc finger protein 160 [Homo sapiens]
ENSG00000153339	712	537	617	69	55	60	7.84007	5.66843	7.15929	1.16837	0.709037	0.777635	1.04e-45	-3.37205	down	--	--	Cellular Component: Golgi apparatus (GO:0005794);; Cellular Component: cis-Golgi network (GO:0005801);; Biological Process: ER to Golgi vesicle-mediated transport (GO:0006888);;	--	--	[D]	Cell cycle control, cell division, chromosome partitioning	Trafficking protein particle complex subunit 8 GN=TRAPPC8 OS=Homo sapiens (Human) PE=1 SV=2	U	Intracellular trafficking, secretion, and vesicular transport	RecName: Full=Trafficking protein particle complex subunit 8; AltName: Full=Protein TRS85 homolog [Homo sapiens]
ENSG00000136492	845	781	1009	86	90	84	10.343	9.78043	13.2111	2.43675	2.08951	1.94439	8.79e-45	-3.37187	down	[KL]	Transcription;; Replication, recombination and repair	Biological Process: DNA damage checkpoint (GO:0000077);; Molecular Function: DNA binding (GO:0003677);; Molecular Function: structural constituent of ribosome (GO:0003735);; Molecular Function: ATP-dependent DNA helicase activity (GO:0004003);; Molecular Function: protein binding (GO:0005515);; Molecular Function: ATP binding (GO:0005524);; Cellular Component: mitochondrial large ribosomal subuni…	K15362|0|hsa:83990|BRIP1, BACH1, FANCJ, OF; BRCA1 interacting protein C-terminal helicase 1 (EC:3.6.4.13); K15362 fanconi anemia group J protein [EC:3.6.4.12] (A)	Fanconi anemia pathway (ko03460)	[L]	Replication, recombination and repair	Fanconi anemia group J protein GN=BRIP1 OS=Homo sapiens (Human) PE=1 SV=1	L	Replication, recombination and repair	Fanconi anemia group J protein [Homo sapiens]
ENSG00000136603	944	867	957	98	74	102	9.77298	9.4685	10.8215	1.32744	1.01073	2.28144	7.88e-87	-3.36717	down	[D]	Cell cycle control, cell division, chromosome partitioning	Biological Process: negative regulation of transcription from RNA polymerase II promoter (GO:0000122);; Molecular Function: nucleotide binding (GO:0000166);; Biological Process: microtubule cytoskeleton organization (GO:0000226);; Biological Process: mitotic cell cycle (GO:0000278);; Cellular Component: chromosome, centromeric region (GO:0000775);; Biological Process: blastocyst formation (GO:000…	K18499|0|pps:100979585|SKIL; SKI-like proto-oncogene; K18499 Ski-like protein (A)	Signaling pathways regulating pluripotency of stem cells (ko04550)	--	--	Ski-like protein GN=SKIL OS=Homo sapiens (Human) PE=1 SV=2	K	Transcription	ski-like protein isoform 1 [Homo sapiens]
ENSG00000142556	478	382	392	36	53	35	6.11987	5.02882	5.28016	0.464576	0.634935	0.568168	7.44e-54	-3.36462	down	[R]	General function prediction only	Molecular Function: DNA binding (GO:0003677);; Molecular Function: protein binding (GO:0005515);; Cellular Component: nucleus (GO:0005634);; Cellular Component: nucleolus (GO:0005730);; Biological Process: regulation of transcription, DNA-templated (GO:0006355);; Cellular Component: transcriptional repressor complex (GO:0017053);; Biological Process: negative regulation of transcription, DNA-temp…	K09228|0|hsa:80110|ZNF614; zinc finger protein 614; K09228 KRAB domain-containing zinc finger protein (A)	--	[R]	General function prediction only	Zinc finger protein 614 GN=ZNF614 OS=Homo sapiens (Human) PE=1 SV=2	K	Transcription	zinc finger protein 614 [Homo sapiens]
ENSG00000168813	954	808	982	107	90	76	8.97163	8.3401	9.51091	1.60942	0.940681	1.04248	6.57e-77	-3.35987	down	[R]	General function prediction only	Molecular Function: DNA binding (GO:0003677);; Cellular Component: nucleus (GO:0005634);; Biological Process: regulation of transcription, DNA-templated (GO:0006355);; Molecular Function: metal ion binding (GO:0046872);;	--	--	[R]	General function prediction only	Zinc finger protein 507 GN=ZNF507 OS=Homo sapiens (Human) PE=1 SV=2	R	General function prediction only	ZNF507 protein [Homo sapiens]
ENSG00000139324	684	631	801	60	65	86	7.80288	7.90817	10.5295	0.812642	0.908259	1.01845	3.55e-50	-3.35643	down	[R]	General function prediction only	Biological Process: mitotic cell cycle (GO:0000278);; Molecular Function: protein binding (GO:0005515);; Cellular Component: centrosome (GO:0005813);; Biological Process: microtubule-based process (GO:0007017);; Biological Process: signal transduction (GO:0007165);; Biological Process: nervous system development (GO:0007399);; Biological Process: post-embryonic development (GO:0009791);; Biologic…	--	--	[R]	General function prediction only	Transmembrane and TPR repeat-containing protein 3 GN=TMTC3 OS=Homo sapiens (Human) PE=1 SV=2	S	Function unknown	transmembrane and TPR repeat-containing protein 3 [Homo sapiens]
ENSG00000181555	1374	1151	1479	198	104	101	12.6925	12.3171	13.3988	2.43249	1.63009	1.41624	1.21e-48	-3.34418	down	[R]	General function prediction only	Cellular Component: heterochromatin (GO:0000792);; Biological Process: angiogenesis (GO:0001525);; Biological Process: morphogenesis of a branching structure (GO:0001763);; Biological Process: neural tube closure (GO:0001843);; Biological Process: developmental process involved in reproduction (GO:0003006);; Molecular Function: DNA binding (GO:0003677);; Molecular Function: transcription cofactor…	K11423|0|hsa:29072|SETD2, HBP231, HIF-1, HIP-1, HYPB, KMT3A, SET2, p231HBP; SET domain containing 2 (EC:2.1.1.43); K11423 histone-lysine N-methyltransferase SETD2 [EC:2.1.1.43] (A)	Lysine degradation (ko00310)	[U]	Intracellular trafficking, secretion, and vesicular transport	Histone-lysine N-methyltransferase SETD2 GN=HSPC069 OS=Homo sapiens (Human) PE=1 SV=3	U	Intracellular trafficking, secretion, and vesicular transport	histone-lysine N-methyltransferase SETD2 [Homo sapiens]
ENSG00000145908	308	302	303	15	40	37	5.11284	5.25454	5.38487	0.314646	0.7622	0.663658	6.54e-51	-3.33963	down	[R]	General function prediction only	Molecular Function: DNA binding (GO:0003677);; Cellular Component: nucleus (GO:0005634);; Cellular Component: nucleolus (GO:0005730);; Cellular Component: cytoplasm (GO:0005737);; Biological Process: regulation of transcription, DNA-templated (GO:0006355);; Biological Process: cytoskeleton organization (GO:0007010);; Biological Process: regulation of cell morphogenesis (GO:0022604);; Cellular Com…	K09228|0|hsa:91975|ZNF300; zinc finger protein 300; K09228 KRAB domain-containing zinc finger protein (A)	--	[R]	General function prediction only	Zinc finger protein 300 GN=ZNF300 OS=Homo sapiens (Human) PE=1 SV=1	K	Transcription	zinc finger protein 300 isoform 1 [Homo sapiens]
ENSG00000177034	1031	909	1276	112	115	98	10.2811	9.79399	13.857	1.35397	1.34648	1.4531	1.31e-27	-3.33755	down	--	--	Cellular Component: mitochondrial outer membrane (GO:0005741);; Biological Process: protein targeting to mitochondrion (GO:0006626);; Biological Process: cellular protein metabolic process (GO:0044267);;	K17776|0|ptr:736479|MTX3; metaxin 3; K17776 metaxin (A)	--	[U]	Intracellular trafficking, secretion, and vesicular transport	Metaxin-3 GN=MTX3 OS=Homo sapiens (Human) PE=1 SV=2	U	Intracellular trafficking, secretion, and vesicular transport	PREDICTED: metaxin-3 isoform X1 [Pan troglodytes]
ENSG00000132549	490	384	439	47	48	38	2.72806	2.2469	2.60231	0.612805	0.53733	0.546586	1.07e-57	-3.33305	down	[U]	Intracellular trafficking, secretion, and vesicular transport	Biological Process: protein transport (GO:0015031);;	--	--	[U]	Intracellular trafficking, secretion, and vesicular transport	Vacuolar protein sorting-associated protein 13B GN=VPS13B OS=Homo sapiens (Human) PE=1 SV=2	U	Intracellular trafficking, secretion, and vesicular transport	vacuolar protein sorting-associated protein 13B isoform 5 [Homo sapiens]
ENSG00000139793	341	290	365	35	42	24	4.98383	4.34318	5.55089	0.561699	0.674835	0.429758	3.56e-53	-3.3319	down	--	--	Biological Process: regulation of alternative mRNA splicing, via spliceosome (GO:0000381);; Biological Process: in utero embryonic development (GO:0001701);; Molecular Function: RNA binding (GO:0003723);; Molecular Function: double-stranded RNA binding (GO:0003725);; Molecular Function: protein binding (GO:0005515);; Cellular Component: nucleus (GO:0005634);; Cellular Component: cytoplasm (GO:000…	K14943|0|ptr:467304|MBNL2; muscleblind-like splicing regulator 2; K14943 muscleblind (A)	--	[K]	Transcription	Muscleblind-like protein 2 GN=MBNL2 OS=Homo sapiens (Human) PE=1 SV=2	A	RNA processing and modification	PREDICTED: muscleblind-like protein 2 isoform X4 [Pan troglodytes]
ENSG00000187187	111	103	120	9	10	15	1.48801	0.865074	1.93461	0.480297	0.326607	0.607157	2.29e-26	-3.32632	down	[R]	General function prediction only	Molecular Function: DNA binding (GO:0003677);; Cellular Component: nucleus (GO:0005634);; Biological Process: regulation of transcription, DNA-templated (GO:0006355);; Molecular Function: metal ion binding (GO:0046872);;	K09228|0|ggo:101135645|ZNF546; zinc finger protein 546; K09228 KRAB domain-containing zinc finger protein (A)	--	[R]	General function prediction only	Zinc finger protein 546 GN=ZNF546 OS=Homo sapiens (Human) PE=2 SV=2	K	Transcription	zinc finger protein 546 isoform 1 [Homo sapiens]
ENSG00000047365	140	119	172	11	13	20	1.22636	1.40876	1.56623	0.212086	0.328112	0.336772	1.56e-21	-3.32241	down	[U]	Intracellular trafficking, secretion, and vesicular transport	Molecular Function: phosphatidylinositol-3,4,5-trisphosphate binding (GO:0005547);; Cellular Component: nucleus (GO:0005634);; Cellular Component: cytosol (GO:0005829);; Biological Process: transport (GO:0006810);; Molecular Function: ARF GTPase activator activity (GO:0008060);; Molecular Function: zinc ion binding (GO:0008270);; Biological Process: cellular component organization (GO:0016043);; …	K18440|0|hsa:116984|ARAP2, CENTD1, PARX; ArfGAP with RhoGAP domain, ankyrin repeat and PH domain 2; K18440 Arf-GAP with Rho-GAP domain, ANK repeat and PH domain-containing protein 2 (A)	Endocytosis (ko04144)	[TZ]	Signal transduction mechanisms;; Cytoskeleton	Arf-GAP with Rho-GAP domain, ANK repeat and PH domain-containing protein 2 GN=ARAP2 OS=Homo sapiens (Human) PE=1 SV=3	T	Signal transduction mechanisms	arf-GAP with Rho-GAP domain, ANK repeat and PH domain-containing protein 2 [Homo sapiens]
ENSG00000232040	76	90	88	16	4	6	0.966642	1.17471	1.16288	0.243987	0.0616031	0.0885571	1.98e-21	-3.32157	down	--	--	Molecular Function: nucleic acid binding (GO:0003676);; Molecular Function: chromatin binding (GO:0003682);; Molecular Function: sequence-specific DNA binding transcription factor activity (GO:0003700);; Cellular Component: nucleus (GO:0005634);; Cellular Component: nucleolus (GO:0005730);; Cellular Component: mitochondrion (GO:0005739);; Biological Process: regulation of transcription, DNA-templ…	--	--	--	--	SCAN domain-containing protein 3 GN=ZBED9 OS=Homo sapiens (Human) PE=2 SV=1	S	Function unknown	SCAN domain-containing protein 3 [Homo sapiens]
ENSG00000092148	1827	1521	1934	218	160	162	17.2617	16.3757	19.2377	2.89469	3.0391	2.00054	9.09e-56	-3.32087	down	[O]	Posttranslational modification, protein turnover, chaperones	Biological Process: neural tube closure (GO:0001843);; Molecular Function: ubiquitin-protein transferase activity (GO:0004842);; Molecular Function: protein binding (GO:0005515);; Cellular Component: nucleus (GO:0005634);; Cellular Component: nucleoplasm (GO:0005654);; Cellular Component: cytoplasm (GO:0005737);; Biological Process: regulation of transcription from RNA polymerase II promoter (GO:…	K12231|0|pps:100994760|HECTD1; HECT domain containing E3 ubiquitin protein ligase 1; K12231 E3 ubiquitin-protein ligase HECTD1 [EC:6.3.2.19] (A)	--	[R]	General function prediction only	E3 ubiquitin-protein ligase HECTD1 GN=HECTD1 OS=Homo sapiens (Human) PE=1 SV=3	O	Posttranslational modification, protein turnover, chaperones	E3 ubiquitin-protein ligase HECTD1 [Macaca mulatta]
ENSG00000135541	361	312	315	21	34	46	4.3945	3.71551	3.97259	0.713885	1.19591	1.40312	1.05e-52	-3.31899	down	[R]	General function prediction only	Biological Process: heart looping (GO:0001947);; Biological Process: positive regulation of receptor internalization (GO:0002092);; Molecular Function: SH3/SH2 adaptor activity (GO:0005070);; Molecular Function: protein binding (GO:0005515);; Cellular Component: centriole (GO:0005814);; Cellular Component: microtubule organizing center (GO:0005815);; Cellular Component: cell-cell junction (GO:000…	K16740|0|hsa:54806|AHI1, AHI-1, JBTS3, ORF1, dJ71N10.1; Abelson helper integration site 1; K16740 jouberin (A)	--	[R]	General function prediction only	Jouberin GN=AHI1 OS=Homo sapiens (Human) PE=1 SV=1	Z	Cytoskeleton	jouberin isoform a [Homo sapiens]
ENSG00000083097	416	266	389	36	28	46	4.54854	2.74771	3.6909	0.309815	0.230666	0.363517	1.02e-17	-3.31315	down	[K]	Transcription	Cellular Component: Golgi membrane (GO:0000139);; Biological Process: Golgi to endosome transport (GO:0006895);; Biological Process: endoplasmic reticulum organization (GO:0007029);; Biological Process: protein transport (GO:0015031);;	--	--	[K]	Transcription	Protein dopey-1 GN=DOPEY1 OS=Homo sapiens (Human) PE=2 SV=1	K	Transcription	protein dopey-1 isoform b [Homo sapiens]
ENSG00000146414	497	417	542	54	59	37	4.13273	3.79802	4.86134	0.507684	0.816215	0.332472	6.32e-45	-3.30929	down	[KL]	Transcription;; Replication, recombination and repair	Biological Process: microtubule cytoskeleton organization (GO:0000226);; Biological Process: mitotic cell cycle (GO:0000278);; Cellular Component: nucleosome (GO:0000786);; Cellular Component: nuclear chromatin (GO:0000790);; Cellular Component: condensed chromosome (GO:0000793);; Molecular Function: nucleic acid binding (GO:0003676);; Molecular Function: DNA binding (GO:0003677);; Molecular Func…	K15710|0|hsa:257218|SHPRH, bA545I5.2; SNF2 histone linker PHD RING helicase, E3 ubiquitin protein ligase; K15710 E3 ubiquitin-protein ligase SHPRH [EC:3.6.4.- 6.3.2.19] (A)	--	[L]	Replication, recombination and repair	E3 ubiquitin-protein ligase SHPRH GN=SHPRH OS=Homo sapiens (Human) PE=1 SV=2	B	Chromatin structure and dynamics	SNF2 histone linker PHD RING helicase, isoform CRA_a [Homo sapiens]
ENSG00000054654	943	746	938	111	67	93	5.88734	6.09237	5.09197	1.44037	1.22612	1.95855	6.04e-50	-3.30782	down	[Z]	Cytoskeleton	Biological Process: mitotic cell cycle (GO:0000278);; Molecular Function: nucleoside binding (GO:0001882);; Biological Process: immune system process (GO:0002376);; Molecular Function: actin binding (GO:0003779);; Molecular Function: structural molecule activity (GO:0005198);; Cellular Component: nuclear outer membrane (GO:0005640);; Cellular Component: nucleoplasm (GO:0005654);; Cellular Compone…	--	--	[Z]	Cytoskeleton	Nesprin-2 GN=SYNE2 OS=Homo sapiens (Human) PE=1 SV=3	Z	Cytoskeleton	nesprin-2 isoform 5 [Homo sapiens]
ENSG00000150627	108	97	86	9	5	16	1.16269	1.06634	0.924229	0.700533	0.0696835	0.247747	1.18e-23	-3.30777	down	[T]	Signal transduction mechanisms	Cellular Component: histone acetyltransferase complex (GO:0000123);; Cellular Component: ubiquitin ligase complex (GO:0000151);; Biological Process: microtubule cytoskeleton organization (GO:0000226);; Biological Process: mitotic cell cycle (GO:0000278);; Molecular Function: histone acetyltransferase activity (GO:0004402);; Molecular Function: protein binding (GO:0005515);; Cellular Component: tr…	--	--	--	--	WD repeat-containing protein 17 GN=WDR17 OS=Homo sapiens (Human) PE=2 SV=2	B	Chromatin structure and dynamics	WD repeat-containing protein 17 isoform 1 [Homo sapiens]
ENSG00000267680	514	434	535	54	47	52	6.24328	5.63333	7.70337	0.866541	0.714046	1.50795	3.85e-64	-3.30732	down	[R]	General function prediction only	Molecular Function: DNA binding (GO:0003677);; Molecular Function: sequence-specific DNA binding transcription factor activity (GO:0003700);; Molecular Function: protein binding (GO:0005515);; Biological Process: transcription initiation from RNA polymerase II promoter (GO:0006367);; Biological Process: multicellular organismal development (GO:0007275);; Cellular Component: transcriptional repres…	K09228|0|hsa:7767|ZNF224, BMZF-2, BMZF2, KOX22, ZNF255, ZNF27; zinc finger protein 224; K09228 KRAB domain-containing zinc finger protein (A)	--	[R]	General function prediction only	Zinc finger protein 224 GN=ZNF224 OS=Homo sapiens (Human) PE=1 SV=3	K	Transcription	zinc finger protein 224 [Homo sapiens]
ENSG00000206538	177	202	212	18	34	9	1.29236	1.48075	2.13358	0.391733	0.415869	0.0742199	4.42e-39	-3.30621	down	--	--	Molecular Function: binding (GO:0005488);; Cellular Component: nucleus (GO:0005634);; Biological Process: regulation of transcription, DNA-templated (GO:0006355);; Biological Process: multicellular organismal development (GO:0007275);; Biological Process: anatomical structure development (GO:0048856);;	--	--	--	--	Transcription cofactor vestigial-like protein 3 OS=Homo sapiens (Human) PE=2 SV=1	K	Transcription	transcription cofactor vestigial-like protein 3 [Homo sapiens]
ENSG00000100644	1342	1147	1450	152	123	132	22.3324	19.6347	25.0005	2.85685	2.19858	2.28702	3.82e-59	-3.30542	down	[T]	Signal transduction mechanisms	Molecular Function: RNA polymerase II transcription factor binding transcription factor activity (GO:0001076);; Molecular Function: RNA polymerase II core promoter proximal region sequence-specific DNA binding transcription factor activity involved in positive regulation of transcription (GO:0001077);; Biological Process: neural crest cell migration (GO:0001755);; Biological Process: epithelial t…	K08268|0|hsa:3091|HIF1A, HIF-1A, HIF-1alpha, HIF1, HIF1-ALPHA, MOP1, PASD8, bHLHe78; hypoxia inducible factor 1, alpha subunit (basic helix-loop-helix transcription factor); K08268 hypoxia-inducible factor 1 alpha (A)	HIF-1 signaling pathway (ko04066);; mTOR signaling pathway (ko04150);; Thyroid hormone signaling pathway (ko04919);; Pathways in cancer (ko05200);; Proteoglycans in cancer (ko05205);; Renal cell carcinoma (ko05211);; Central carbon metabolism in cancer (ko05230);; Choline metabolism in cancer (ko05231)	[TK]	Signal transduction mechanisms;; Transcription	Hypoxia-inducible factor 1-alpha GN=HIF1A OS=Homo sapiens (Human) PE=1 SV=1	K	Transcription	hypoxia-inducible factor 1-alpha isoform 3 [Homo sapiens]
ENSG00000114127	773	721	775	95	70	70	6.33616	6.38562	6.80874	0.913504	0.920685	0.580885	1.97e-77	-3.3021	down	[LDA]	Replication, recombination and repair;; Cell cycle control, cell division, chromosome partitioning;; RNA processing and modification	Biological Process: DNA catabolic process, exonucleolytic (GO:0000738);; Cellular Component: cytoplasmic mRNA processing body (GO:0000932);; Molecular Function: DNA binding (GO:0003677);; Molecular Function: RNA binding (GO:0003723);; Molecular Function: protein binding (GO:0005515);; Cellular Component: nucleolus (GO:0005730);; Cellular Component: Golgi apparatus (GO:0005794);; Cellular Componen…	K12618|0|pps:100975490|XRN1; 5'-3' exoribonuclease 1; K12618 5'-3' exoribonuclease 1 [EC:3.1.13.-] (A)	Ribosome biogenesis in eukaryotes (ko03008);; RNA degradation (ko03018)	[LD]	Replication, recombination and repair;; Cell cycle control, cell division, chromosome partitioning	5&apos;-3&apos; exoribonuclease 1 GN=XRN1 OS=Homo sapiens (Human) PE=1 SV=1	8616		5&apos;-3&apos; exoribonuclease 1 isoform a [Homo sapiens]
ENSG00000114933	286	207	366	26	29	34	1.4019	1.18339	2.25945	0.30729	0.48379	1.08397	1.43e-11	-3.30128	down	--	--	Cellular Component: histone acetyltransferase complex (GO:0000123);; Cellular Component: nucleus (GO:0005634);; Biological Process: DNA repair (GO:0006281);; Biological Process: DNA recombination (GO:0006310);; Biological Process: regulation of transcription, DNA-templated (GO:0006355);; Biological Process: histone H4-K5 acetylation (GO:0043981);; Biological Process: histone H4-K8 acetylation (GO…	K11668|0|hsa:54891|INO80D; INO80 complex subunit D; K11668 INO80 complex subunit D (A)	--	--	--	INO80 complex subunit D GN=INO80D OS=Homo sapiens (Human) PE=1 SV=2	S	Function unknown	INO80 complex subunit D [Homo sapiens]
ENSG00000182389	65	78	88	5	7	12	0.614179	0.751393	0.866849	0.0799284	0.08017	0.137583	8.48e-20	-3.29741	down	--	--	Molecular Function: protein binding (GO:0005515);; Cellular Component: cytosol (GO:0005829);; Cellular Component: voltage-gated calcium channel complex (GO:0005891);; Biological Process: protein targeting to membrane (GO:0006612);; Biological Process: cellular calcium ion homeostasis (GO:0006874);; Biological Process: gamma-aminobutyric acid signaling pathway (GO:0007214);; Biological Process: ax…	K04865|0|pps:100976785|CACNB4; calcium channel, voltage-dependent, beta 4 subunit; K04865 voltage-dependent calcium channel beta-4 (A)	MAPK signaling pathway (ko04010);; Cardiac muscle contraction (ko04260);; Adrenergic signaling in cardiomyocytes (ko04261);; Oxytocin signaling pathway (ko04921);; Hypertrophic cardiomyopathy (HCM) (ko05410);; Arrhythmogenic right ventricular cardiomyopathy (ARVC) (ko05412);; Dilated cardiomyopathy (ko05414)	[PT]	Inorganic ion transport and metabolism;; Signal transduction mechanisms	Voltage-dependent L-type calcium channel subunit beta-4 GN=CACNB4 OS=Homo sapiens (Human) PE=1 SV=2	2579		voltage-dependent L-type calcium channel subunit beta-4 isoform b [Homo sapiens]
ENSG00000112851	1416	1279	1536	172	139	129	13.4381	12.8845	15.2295	2.12025	1.32143	1.21987	1.38e-90	-3.29626	down	[S]	Function unknown	Biological Process: neural tube closure (GO:0001843);; Biological Process: positive regulation of receptor recycling (GO:0001921);; Biological Process: immune system process (GO:0002376);; Biological Process: system process (GO:0003008);; Molecular Function: ErbB-2 class receptor binding (GO:0005176);; Molecular Function: integrin binding (GO:0005178);; Molecular Function: structural constituent …	K12796|0|mcf:102136355|ERBB2IP; erbb2 interacting protein; K12796 erbb2-interacting protein (A)	NOD-like receptor signaling pathway (ko04621)	[R]	General function prediction only	Protein LAP2 GN=ERBB2IP OS=Homo sapiens (Human) PE=1 SV=2	R	General function prediction only	protein LAP2 isoform 8 [Homo sapiens]
ENSG00000139973	27	35	34	2	3	5	0.163288	0.194766	0.205737	0.0174584	0.043607	0.120639	6.02e-10	-3.29343	down	--	--	Molecular Function: phospholipid binding (GO:0005543);; Biological Process: synaptic transmission (GO:0007268);; Cellular Component: endomembrane system (GO:0012505);; Biological Process: calcium ion-dependent exocytosis (GO:0017156);; Biological Process: regulation of exocytosis (GO:0017157);; Biological Process: signal release (GO:0023061);; Cellular Component: transport vesicle (GO:0030133);; …	--	--	[TU]	Signal transduction mechanisms;; Intracellular trafficking, secretion, and vesicular transport	Synaptotagmin-16 GN=SYT16 OS=Homo sapiens (Human) PE=2 SV=2	3198		synaptotagmin-16 [Homo sapiens]
Human_newGene_571	1661	1462	1562	162	164	163	9.83279	8.8441	9.53381	1.06831	1.03103	1.00468	2.34e-104	-3.29005	down	[R]	General function prediction only	--	K09228|0|hsa:7587|ZNF37A, KOX21, ZNF37; zinc finger protein 37A; K09228 KRAB domain-containing zinc finger protein (A)	--	[R]	General function prediction only	Zinc finger protein 585A GN=ZNF585A OS=Pongo abelii (Sumatran orangutan) PE=2 SV=1	K	Transcription	PREDICTED: zinc finger protein 37A-like [Ursus maritimus]
ENSG00000173889	792	634	1064	111	82	68	6.7288	4.54571	8.62146	2.37707	1.97588	2.67923	7.17e-13	-3.28568	down	--	--	Molecular Function: DNA binding (GO:0003677);; Molecular Function: sequence-specific DNA binding transcription factor activity (GO:0003700);; Molecular Function: protein binding (GO:0005515);; Cellular Component: chromosome (GO:0005694);; Biological Process: regulation of transcription from RNA polymerase II promoter (GO:0006357);; Biological Process: cellular protein modification process (GO:000…	K11458|0|hsa:80012|PHC3, EDR3, HPH3; polyhomeotic homolog 3 (Drosophila); K11458 polyhomeotic-like protein 3 (A)	--	--	--	Polyhomeotic-like protein 3 GN=PHC3 OS=Homo sapiens (Human) PE=1 SV=1	R	General function prediction only	polyhomeotic-like protein 3 [Homo sapiens]
ENSG00000197121	420	332	422	42	30	51	4.02712	4.51665	5.37381	0.43667	0.513359	0.83344	1.22e-44	-3.28506	down	--	--	Molecular Function: nuclease activity (GO:0004518);; Cellular Component: endoplasmic reticulum membrane (GO:0005789);; Biological Process: C-terminal protein lipidation (GO:0006501);; Biological Process: intracellular protein transport (GO:0006886);; Biological Process: sensory perception of sound (GO:0007605);; Biological Process: embryonic pattern specification (GO:0009880);; Biological Process…	K05294|0|hsa:80055|PGAP1, Bst1, ISPD3024, MRT42, SPG67; post-GPI attachment to proteins 1; K05294 glycosylphosphatidylinositol deacylase [EC:3.-.-.-] (A)	Glycosylphosphatidylinositol(GPI)-anchor biosynthesis (ko00563)	[U]	Intracellular trafficking, secretion, and vesicular transport	GPI inositol-deacylase GN=PGAP1 OS=Homo sapiens (Human) PE=1 SV=1	U	Intracellular trafficking, secretion, and vesicular transport	GPI inositol-deacylase [Homo sapiens]
ENSG00000180376	204	168	144	11	21	22	3.25714	2.79812	2.3914	0.214606	0.370698	0.38226	2.55e-26	-3.2843	down	--	--	Cellular Component: chromosome, centromeric region (GO:0000775);; Cellular Component: spindle pole (GO:0000922);; Cellular Component: centrosome (GO:0005813);; Cellular Component: microvillus (GO:0005902);; Cellular Component: focal adhesion (GO:0005925);; Biological Process: organelle organization (GO:0006996);; Biological Process: vesicle-mediated transport (GO:0016192);; Cellular Component: nu…	--	--	--	--	Coiled-coil domain-containing protein 66 GN=CCDC66 OS=Homo sapiens (Human) PE=1 SV=4	S	Function unknown	coiled-coil domain-containing protein 66 isoform 1 [Homo sapiens]
ENSG00000180998	58	68	46	2	10	6	1.15967	1.38614	1.10337	0.0853107	0.210023	0.156384	1.03e-15	-3.28399	down	--	--	Cellular Component: integral component of plasma membrane (GO:0005887);; Cellular Component: integral component of membrane (GO:0016021);;	--	--	--	--	Integral membrane protein GPR137C GN=GPR137C OS=Homo sapiens (Human) PE=2 SV=2	T	Signal transduction mechanisms	integral membrane protein GPR137C [Homo sapiens]
ENSG00000132424	2356	2217	2066	242	237	217	29.8331	28.7628	26.8888	5.12191	5.89712	4.96229	1.31e-117	-3.28368	down	--	--	Biological Process: mRNA splicing, via spliceosome (GO:0000398);; Molecular Function: nucleic acid binding (GO:0003676);; Molecular Function: protein binding (GO:0005515);; Cellular Component: nucleoplasm (GO:0005654);; Cellular Component: cytoskeleton (GO:0005856);; Biological Process: regulation of transcription, DNA-templated (GO:0006355);; Biological Process: nucleocytoplasmic transport (GO:0…	K13170|0|ptr:472080|PNISR, SFRS18; PNN-interacting serine/arginine-rich protein; K13170 splicing factor, arginine/serine-rich 18 (A)	--	--	--	Arginine/serine-rich protein PNISR OS=Homo sapiens (Human) PE=1 SV=2	S	Function unknown	PREDICTED: arginine/serine-rich protein PNISR isoform X4 [Homo sapiens]
ENSG00000028116	926	854	903	97	87	98	9.1687	8.88679	9.18328	1.58058	1.76509	2.12594	1.41e-82	-3.28032	down	[RTKL]	General function prediction only;; Signal transduction mechanisms;; Transcription;; Replication, recombination and repair	Biological Process: microtubule cytoskeleton organization (GO:0000226);; Biological Process: mitotic cell cycle (GO:0000278);; Biological Process: positive regulation of protein phosphorylation (GO:0001934);; Biological Process: toll-like receptor signaling pathway (GO:0002224);; Molecular Function: protein serine/threonine kinase activity (GO:0004674);; Molecular Function: protein binding (GO:00…	K08816|0|hsa:7444|VRK2; vaccinia related kinase 2 (EC:2.7.11.1); K08816 vaccinia related kinase [EC:2.7.11.1] (A)	--	[T]	Signal transduction mechanisms	Serine/threonine-protein kinase VRK2 GN=VRK2 OS=Homo sapiens (Human) PE=1 SV=3	T	Signal transduction mechanisms	serine/threonine-protein kinase VRK2 isoform 1 [Homo sapiens]
ENSG00000176542	377	382	448	54	39	34	2.12209	2.87341	2.68002	0.38804	0.44202	0.284605	1.89e-57	-3.28001	down	--	--	Molecular Function: DNA binding (GO:0003677);; Molecular Function: transcription cofactor activity (GO:0003712);; Molecular Function: mannosyl-oligosaccharide 1,2-alpha-mannosidase activity (GO:0004571);; Molecular Function: calcium ion binding (GO:0005509);; Cellular Component: nucleus (GO:0005634);; Biological Process: transcription from RNA polymerase II promoter (GO:0006366);; Biological Proc…	--	--	--	--	Basic helix-loop-helix domain-containing protein KIAA2018 GN=KIAA2018 OS=Homo sapiens (Human) PE=1 SV=3	S	Function unknown	basic helix-loop-helix domain-containing protein KIAA2018 [Homo sapiens]
ENSG00000168769	280	217	344	49	24	16	2.46229	1.98551	2.84582	0.308532	0.321443	0.116212	2.04e-15	-3.27254	down	--	--	Biological Process: kidney development (GO:0001822);; Molecular Function: iron ion binding (GO:0005506);; Molecular Function: protein binding (GO:0005515);; Cellular Component: cytoplasm (GO:0005737);; Biological Process: DNA methylation (GO:0006306);; Biological Process: protein O-linked glycosylation (GO:0006493);; Biological Process: cell cycle (GO:0007049);; Biological Process: embryo develop…	--	--	--	--	Methylcytosine dioxygenase TET2 GN=TET2 OS=Homo sapiens (Human) PE=1 SV=3	K	Transcription	methylcytosine dioxygenase TET2 isoform a [Homo sapiens]
ENSG00000162733	119	115	135	12	19	8	0.849206	0.771153	0.849908	0.0951852	0.795295	0.221151	7.72e-28	-3.272	down	[RTKL]	General function prediction only;; Signal transduction mechanisms;; Transcription;; Replication, recombination and repair	Biological Process: activation of MAPK activity (GO:0000187);; Biological Process: mitotic cell cycle (GO:0000278);; Molecular Function: magnesium ion binding (GO:0000287);; Biological Process: angiogenesis (GO:0001525);; Molecular Function: p53 binding (GO:0002039);; Biological Process: endochondral bone growth (GO:0003416);; Molecular Function: non-membrane spanning protein tyrosine kinase acti…	K05125|0|hsa:4921|DDR2, MIG20a, NTRKR3, TKT, TYRO10; discoidin domain receptor tyrosine kinase 2 (EC:2.7.10.1); K05125 discoidin domain receptor family member 2 [EC:2.7.10.1] (A)	--	[T]	Signal transduction mechanisms	Discoidin domain-containing receptor 2 (Precursor) GN=DDR2 OS=Homo sapiens (Human) PE=1 SV=2	T	Signal transduction mechanisms	PREDICTED: discoidin domain-containing receptor 2 isoform X2 [Homo sapiens]
ENSG00000162669	19	22	44	2	4	3	0.275241	0.312332	0.762799	0.0476049	0.0794044	0.0412413	0.000337271	-3.27129	down	[R]	General function prediction only	Biological Process: mRNA splicing, via spliceosome (GO:0000398);; Molecular Function: nucleic acid binding (GO:0003676);; Molecular Function: RNA binding (GO:0003723);; Molecular Function: ATP binding (GO:0005524);; Cellular Component: spliceosomal complex (GO:0005681);; Biological Process: DNA repair (GO:0006281);; Molecular Function: ATP-dependent helicase activity (GO:0008026);; Molecular Func…	K15271|0|hsa:164045|HFM1, MER3, POF9, SEC63D1, Si-11, Si-11-6, helicase; HFM1, ATP-dependent DNA helicase homolog (S. cerevisiae) (EC:3.6.4.12); K15271 ATP-dependent DNA helicase HFM1/MER3 [EC:3.6.4.12] (A)	--	[A]	RNA processing and modification	Probable ATP-dependent DNA helicase HFM1 GN=HFM1 OS=Homo sapiens (Human) PE=1 SV=2	L	Replication, recombination and repair	RecName: Full=Probable ATP-dependent DNA helicase HFM1; AltName: Full=SEC63 domain-containing protein 1 [Homo sapiens]
ENSG00000121741	872	892	1032	119	87	90	8.74081	9.69346	11.5208	1.38723	1.11107	1.18287	3.91e-77	-3.27106	down	--	--	Molecular Function: nucleic acid binding (GO:0003676);; Cellular Component: cytosol (GO:0005829);; Biological Process: regulation of transcription, DNA-templated (GO:0006355);; Biological Process: cytoskeleton organization (GO:0007010);; Molecular Function: zinc ion binding (GO:0008270);; Cellular Component: PML body (GO:0016605);; Biological Process: regulation of cell morphogenesis (GO:0022604)…	--	--	--	--	Zinc finger MYM-type protein 2 GN=ZMYM2 OS=Homo sapiens (Human) PE=1 SV=1	R	General function prediction only	zinc finger MYM-type protein 2 [Homo sapiens]
ENSG00000182141	248	207	244	25	30	19	3.84583	3.13594	3.85741	0.434819	0.90403	0.281576	6.24e-43	-3.26949	down	[R]	General function prediction only	Biological Process: negative regulation of transcription from RNA polymerase II promoter (GO:0000122);; Molecular Function: DNA binding (GO:0003677);; Molecular Function: sequence-specific DNA binding transcription factor activity (GO:0003700);; Molecular Function: transcription corepressor activity (GO:0003714);; Cellular Component: nucleus (GO:0005634);; Cellular Component: nucleolus (GO:000573…	K09228|0|ggo:101141027|ZNF708; zinc finger protein 708 isoform 1; K09228 KRAB domain-containing zinc finger protein (A)	--	[R]	General function prediction only	Zinc finger protein 708 GN=ZNF708 OS=Homo sapiens (Human) PE=1 SV=5	K	Transcription	zinc finger protein 708 isoform 1 [Homo sapiens]
ENSG00000165434	223	186	259	21	32	18	1.80502	1.52698	2.17663	0.191696	0.280091	0.15762	2.75e-27	-3.26386	down	[G]	Carbohydrate transport and metabolism	Molecular Function: phosphoglucomutase activity (GO:0004614);; Cellular Component: cytosol (GO:0005829);; Biological Process: glycogen biosynthetic process (GO:0005978);; Biological Process: glycogen catabolic process (GO:0005980);; Biological Process: glucose metabolic process (GO:0006006);; Molecular Function: phosphopentomutase activity (GO:0008973);; Biological Process: carbohydrate catabolic…	K11809|0|hsa:283209|PGM2L1, BM32A; phosphoglucomutase 2-like 1 (EC:2.7.1.106); K11809 glucose-1,6-bisphosphate synthase [EC:2.7.1.106] (A)	Starch and sucrose metabolism (ko00500)	[G]	Carbohydrate transport and metabolism	Glucose 1,6-bisphosphate synthase GN=PGM2L1 OS=Homo sapiens (Human) PE=1 SV=3	G	Carbohydrate transport and metabolism	glucose 1,6-bisphosphate synthase [Homo sapiens]
ENSG00000101752	1348	1147	1446	190	99	131	14.052	11.53	14.57	2.79901	1.39431	1.23134	2.17e-55	-3.26151	down	[R]	General function prediction only	Biological Process: blood vessel development (GO:0001568);; Biological Process: in utero embryonic development (GO:0001701);; Biological Process: somitogenesis (GO:0001756);; Biological Process: neural tube formation (GO:0001841);; Biological Process: heart looping (GO:0001947);; Biological Process: atrial septum development (GO:0003283);; Molecular Function: protein serine/threonine kinase activ…	K10645|0|hsa:57534|MIB1, DIP-1, DIP1, LVNC7, MIB, ZZANK2, ZZZ6; mindbomb E3 ubiquitin protein ligase 1; K10645 E3 ubiquitin-protein ligase mind-bomb [EC:6.3.2.19] (A)	--	[R]	General function prediction only	E3 ubiquitin-protein ligase MIB1 GN=MIB1 OS=Homo sapiens (Human) PE=1 SV=1	O	Posttranslational modification, protein turnover, chaperones	E3 ubiquitin-protein ligase MIB1 [Homo sapiens]
ENSG00000196757	265	285	239	26	29	29	4.94621	5.50149	4.68348	0.599086	0.8652	0.682095	1.67e-45	-3.26143	down	[R]	General function prediction only	Molecular Function: DNA binding (GO:0003677);; Molecular Function: sequence-specific DNA binding transcription factor activity (GO:0003700);; Cellular Component: nucleus (GO:0005634);; Cellular Component: nucleolus (GO:0005730);; Cellular Component: cytoplasm (GO:0005737);; Biological Process: regulation of transcription, DNA-templated (GO:0006355);; Biological Process: apoptotic process (GO:0006…	K09228|0|hsa:90592|ZNF700; zinc finger protein 700; K09228 KRAB domain-containing zinc finger protein (A)	--	[R]	General function prediction only	Zinc finger protein 700 GN=ZNF700 OS=Homo sapiens (Human) PE=2 SV=1	K	Transcription	zinc finger protein 700 isoform 2 [Homo sapiens]
ENSG00000065243	1340	1181	1297	170	113	124	16.178	13.7867	16.0681	2.19265	1.36126	1.73784	5.24e-95	-3.26048	down	[RTKL]	General function prediction only;; Signal transduction mechanisms;; Transcription;; Replication, recombination and repair	Biological Process: mitochondrial genome maintenance (GO:0000002);; Biological Process: protein import into nucleus, translocation (GO:0000060);; Biological Process: positive regulation of cytokine production (GO:0001819);; Biological Process: positive regulation of endothelial cell proliferation (GO:0001938);; Biological Process: desmosome assembly (GO:0002159);; Biological Process: positive reg…	K06071|0|hsa:5586|PKN2, PAK2, PRK2, PRKCL2, PRO2042, Pak-2, STK7; protein kinase N2 (EC:2.7.11.13); K06071 protein kinase N [EC:2.7.11.13] (A)	PI3K-Akt signaling pathway (ko04151);; Salmonella infection (ko05132)	[T]	Signal transduction mechanisms	Serine/threonine-protein kinase N2 GN=PKN2 OS=Homo sapiens (Human) PE=1 SV=1	T	Signal transduction mechanisms	serine/threonine-protein kinase N2 [Homo sapiens]
ENSG00000175073	455	453	617	59	61	43	3.26869	3.30702	4.59094	0.476989	0.464868	0.322068	5.41e-23	-3.2571	down	--	--	Biological Process: negative regulation of cytokine production (GO:0001818);; Biological Process: response to molecule of bacterial origin (GO:0002237);; Molecular Function: ubiquitin-specific protease activity (GO:0004843);; Molecular Function: protein binding (GO:0005515);; Cellular Component: endoplasmic reticulum (GO:0005783);; Cellular Component: Golgi stack (GO:0005795);; Biological Process…	K11861|0|hsa:80124|VCPIP1, DUBA3, VCIP135; valosin containing protein (p97)/p47 complex interacting protein 1 (EC:3.4.19.12); K11861 deubiquitinating protein VCIP135 [EC:3.4.19.12] (A)	--	[T]	Signal transduction mechanisms	Deubiquitinating protein VCIP135 GN=VCPIP1 OS=Homo sapiens (Human) PE=1 SV=2	T	Signal transduction mechanisms	deubiquitinating protein VCIP135 [Homo sapiens]
ENSG00000075292	1758	1596	1236	194	129	168	17.0962	16.6313	15.8651	4.29195	3.7479	4.50862	9.6e-30	-3.25449	down	--	--	Molecular Function: nucleotide binding (GO:0000166);; Molecular Function: double-stranded DNA binding (GO:0003690);; Molecular Function: RNA binding (GO:0003723);; Molecular Function: protein binding (GO:0005515);; Cellular Component: nucleolus (GO:0005730);; Cellular Component: cytoplasm (GO:0005737);; Biological Process: regulation of transcription, DNA-templated (GO:0006355);; Biological Proce…	--	--	--	--	Zinc finger protein 638 GN=ZNF638 OS=Homo sapiens (Human) PE=1 SV=2	R	General function prediction only	PREDICTED: zinc finger protein 638 isoform X1 [Homo sapiens]
ENSG00000112701	1524	1426	1688	217	139	141	18.0208	17.1825	21.0864	2.77787	1.7849	1.8666	5.36e-92	-3.25354	down	[O]	Posttranslational modification, protein turnover, chaperones	Molecular Function: protein binding (GO:0005515);; Cellular Component: nuclear envelope (GO:0005635);; Cellular Component: nucleolus (GO:0005730);; Cellular Component: cytoplasm (GO:0005737);; Biological Process: proteolysis (GO:0006508);; Biological Process: activation of cysteine-type endopeptidase activity involved in apoptotic process (GO:0006919);; Cellular Component: membrane (GO:0016020);;…	K08595|0|hsa:26054|SENP6, SSP1, SUSP1; SUMO1/sentrin specific peptidase 6 (EC:3.4.22.68); K08595 sentrin-specific protease 6 [EC:3.4.22.68] (A)	--	[O]	Posttranslational modification, protein turnover, chaperones	Sentrin-specific protease 6 GN=SENP6 OS=Homo sapiens (Human) PE=1 SV=2	O	Posttranslational modification, protein turnover, chaperones	sentrin-specific protease 6 isoform 1 [Homo sapiens]
Human_newGene_1823	381	507	380	52	43	41	3.93599	5.07441	3.77932	0.573294	0.486779	0.469389	1.07e-26	-3.25186	down	--	--	--	--	--	--	--	--	S	Function unknown	PREDICTED: LOW QUALITY PROTEIN: protein capicua homolog [Tupaia chinensis]
ENSG00000167766	463	452	408	60	42	40	9.78363	8.70926	9.05269	3.23868	2.73101	2.75229	2.28e-59	-3.25044	down	[R]	General function prediction only	Molecular Function: DNA binding (GO:0003677);; Molecular Function: sequence-specific DNA binding transcription factor activity (GO:0003700);; Cellular Component: nucleus (GO:0005634);; Biological Process: regulation of transcription, DNA-templated (GO:0006355);; Biological Process: hemopoiesis (GO:0030097);; Molecular Function: metal ion binding (GO:0046872);;	K09228|0|hsa:55769|ZNF83, HPF1, ZNF816B; zinc finger protein 83; K09228 KRAB domain-containing zinc finger protein (A)	--	[R]	General function prediction only	Zinc finger protein 83 GN=ZNF83 OS=Homo sapiens (Human) PE=2 SV=3	K	Transcription	zinc finger protein 83 [Homo sapiens]
ENSG00000135164	605	539	531	62	60	58	12.0767	11.4463	10.7018	1.49969	1.17184	3.18285	3.42e-66	-3.2479	down	[KAD]	Transcription;; RNA processing and modification;; Cell cycle control, cell division, chromosome partitioning	Molecular Function: DNA binding (GO:0003677);; Molecular Function: chromatin binding (GO:0003682);; Molecular Function: sequence-specific DNA binding transcription factor activity (GO:0003700);; Cellular Component: nucleus (GO:0005634);; Cellular Component: nucleolus (GO:0005730);; Cellular Component: cytoplasm (GO:0005737);; Biological Process: transcription, DNA-templated (GO:0006351);; Biologi…	--	--	[K]	Transcription	Cyclin-D-binding Myb-like transcription factor 1 GN=DMTF1 OS=Homo sapiens (Human) PE=1 SV=1	K	Transcription	cyclin-D-binding Myb-like transcription factor 1 isoform a [Homo sapiens]
ENSG00000123094	949	822	959	100	92	102	12.2123	10.4849	12.347	1.70521	1.33842	1.86905	6.07e-82	-3.24525	down	--	--	Biological Process: microtubule cytoskeleton organization (GO:0000226);; Molecular Function: protein binding (GO:0005515);; Cellular Component: nucleus (GO:0005634);; Cellular Component: endosome (GO:0005768);; Cellular Component: endoplasmic reticulum (GO:0005783);; Biological Process: nucleobase-containing compound metabolic process (GO:0006139);; Biological Process: protein targeting (GO:00066…	K09855|0|mcc:708284|RASSF8; Ras association (RalGDS/AF-6) domain family (N-terminal) member 8; K09855 Ras association domain-containing protein 7/8 (A)	--	[W]	Extracellular structures	Ras association domain-containing protein 8 GN=RASSF8 OS=Homo sapiens (Human) PE=1 SV=2	T	Signal transduction mechanisms	ras association domain-containing protein 8 isoform a [Homo sapiens]
ENSG00000129167	22	19	24	1	2	4	0.67488	0.409903	0.378844	0.0240371	0.0364592	0.0701245	3.64e-07	-3.24426	down	[E]	Amino acid transport and metabolism	Molecular Function: phenylalanine 4-monooxygenase activity (GO:0004505);; Molecular Function: tryptophan 5-monooxygenase activity (GO:0004510);; Molecular Function: iron ion binding (GO:0005506);; Cellular Component: cytosol (GO:0005829);; Biological Process: L-phenylalanine catabolic process (GO:0006559);; Biological Process: circadian rhythm (GO:0007623);; Biological Process: cellular amino aci…	K00502|0|hsa:7166|TPH1, TPRH, TRPH, TPH; tryptophan hydroxylase 1 (EC:1.14.16.4); K00502 tryptophan 5-monooxygenase [EC:1.14.16.4] (A)	Tryptophan metabolism (ko00380);; Serotonergic synapse (ko04726)	[E]	Amino acid transport and metabolism	Tryptophan 5-hydroxylase 1 GN=TPH1 OS=Homo sapiens (Human) PE=1 SV=4	E	Amino acid transport and metabolism	tryptophan 5-hydroxylase 1 [Homo sapiens]
ENSG00000163848	714	574	723	78	67	72	7.62616	5.8359	6.93738	0.902847	0.935573	0.939839	7.54e-52	-3.24245	down	[R]	General function prediction only	Biological Process: negative regulation of transcription from RNA polymerase II promoter (GO:0000122);; Molecular Function: transcription regulatory region sequence-specific DNA binding (GO:0000976);; Molecular Function: double-stranded DNA binding (GO:0003690);; Molecular Function: sequence-specific DNA binding transcription factor activity (GO:0003700);; Molecular Function: protein binding (GO:…	--	--	[R]	General function prediction only	Zinc finger protein 148 GN=ZNF148 OS=Homo sapiens (Human) PE=1 SV=2	K	Transcription	zinc finger protein 148 [Homo sapiens]
ENSG00000142408	230	205	213	31	24	15	1.11801	0.976699	1.01861	0.153148	0.133205	0.0756712	1.74e-40	-3.24116	down	--	--	Molecular Function: voltage-gated calcium channel activity (GO:0005245);; Molecular Function: protein binding (GO:0005515);; Cellular Component: voltage-gated calcium channel complex (GO:0005891);; Biological Process: cellular protein modification process (GO:0006464);; Biological Process: calcium ion transport (GO:0006816);; Biological Process: organelle organization (GO:0006996);; Biological Pr…	K04873|0|hsa:59283|CACNG8; calcium channel, voltage-dependent, gamma subunit 8; K04873 voltage-dependent calcium channel gamma-8 (A)	MAPK signaling pathway (ko04010);; Cardiac muscle contraction (ko04260);; Adrenergic signaling in cardiomyocytes (ko04261);; Oxytocin signaling pathway (ko04921);; Hypertrophic cardiomyopathy (HCM) (ko05410);; Arrhythmogenic right ventricular cardiomyopathy (ARVC) (ko05412);; Dilated cardiomyopathy (ko05414)	--	--	Voltage-dependent calcium channel gamma-8 subunit GN=CACNG8 OS=Homo sapiens (Human) PE=2 SV=3	P	Inorganic ion transport and metabolism	voltage-dependent calcium channel gamma-8 subunit [Homo sapiens]
ENSG00000118200	776	662	893	115	76	61	6.25666	5.44299	7.04514	0.954405	0.635742	0.519499	2.82e-34	-3.2409	down	--	--	Biological Process: microtubule cytoskeleton organization (GO:0000226);; Cellular Component: nucleus (GO:0005634);; Cellular Component: cytoplasm (GO:0005737);; Cellular Component: microtubule (GO:0005874);; Molecular Function: microtubule binding (GO:0008017);; Biological Process: gene expression (GO:0010467);; Biological Process: RNA metabolic process (GO:0016070);; Biological Process: biologic…	K17493|0|hsa:23271|CAMSAP2, CAMSAP1L1; calmodulin regulated spectrin-associated protein family, member 2; K17493 calmodulin-regulated spectrin-associated protein (A)	--	[Z]	Cytoskeleton	Calmodulin-regulated spectrin-associated protein 2 GN=CAMSAP2 OS=Homo sapiens (Human) PE=1 SV=3	Z	Cytoskeleton	calmodulin-regulated spectrin-associated protein 2 isoform 1 [Homo sapiens]
ENSG00000138592	881	849	983	95	115	84	11.6418	10.4998	14.5302	2.47787	1.83063	1.26991	2.1e-81	-3.23629	down	--	--	Biological Process: negative regulation of transcription from RNA polymerase II promoter (GO:0000122);; Biological Process: mitotic cytokinesis (GO:0000281);; Cellular Component: acrosomal vesicle (GO:0001669);; Molecular Function: cysteine-type endopeptidase activity (GO:0004197);; Molecular Function: ubiquitin thiolesterase activity (GO:0004221);; Molecular Function: ubiquitin-specific protease…	K11839|0|hsa:9101|USP8, HumORF8, SPG59, UBPY; ubiquitin specific peptidase 8 (EC:3.4.19.12); K11839 ubiquitin carboxyl-terminal hydrolase 8 [EC:3.4.19.12] (A)	Endocytosis (ko04144)	[O]	Posttranslational modification, protein turnover, chaperones	Ubiquitin carboxyl-terminal hydrolase 8 GN=USP8 OS=Homo sapiens (Human) PE=1 SV=1	O	Posttranslational modification, protein turnover, chaperones	ubiquitin carboxyl-terminal hydrolase 8 isoform a [Homo sapiens]
ENSG00000172469	352	319	340	39	42	29	6.81667	6.73095	7.12272	0.826391	1.26248	1.51416	1.68e-51	-3.23023	down	--	--	Cellular Component: Golgi membrane (GO:0000139);; Molecular Function: glycoprotein endo-alpha-1,2-mannosidase activity (GO:0004569);; Cellular Component: integral component of membrane (GO:0016021);; Biological Process: protein N-linked glycosylation via asparagine (GO:0018279);; Biological Process: post-translational protein modification (GO:0043687);;	K15538|0|hsa:79694|MANEA, ENDO, hEndo; mannosidase, endo-alpha (EC:3.2.1.130); K15538 glycoprotein endo-alpha-1,2-mannosidase [EC:3.2.1.130] (A)	--	--	--	Glycoprotein endo-alpha-1,2-mannosidase GN=MANEA OS=Homo sapiens (Human) PE=1 SV=1	S	Function unknown	glycoprotein endo-alpha-1,2-mannosidase [Homo sapiens]
ENSG00000174373	544	434	499	52	59	50	6.20315	6.67406	5.33586	0.584109	1.26016	0.973034	5.82e-62	-3.22709	down	--	--	Molecular Function: protein binding (GO:0005515);; Cellular Component: nucleus (GO:0005634);; Cellular Component: cytoplasm (GO:0005737);; Cellular Component: mitochondrion (GO:0005739);; Cellular Component: cytosol (GO:0005829);; Biological Process: regulation of transcription, DNA-templated (GO:0006355);; Cellular Component: membrane (GO:0016020);; Molecular Function: Ral GTPase activator activ…	--	--	[T]	Signal transduction mechanisms	Ral GTPase-activating protein subunit alpha-1 GN=RALGAPA1 OS=Homo sapiens (Human) PE=1 SV=1	T	Signal transduction mechanisms	ral GTPase-activating protein subunit alpha-1 isoform 2 [Homo sapiens]
ENSG00000143702	887	686	870	119	70	78	8.98188	8.80519	10.0232	1.33922	0.764096	1.47446	2.07e-42	-3.22463	down	--	--	Molecular Function: protein binding (GO:0005515);; Cellular Component: centriole (GO:0005814);; Cellular Component: spindle (GO:0005819);; Cellular Component: microtubule (GO:0005874);; Biological Process: embryo development (GO:0009790);; Biological Process: organ morphogenesis (GO:0009887);; Biological Process: gene expression (GO:0010467);; Biological Process: RNA metabolic process (GO:0016070…	K16463|0|ptr:457860|CEP170; centrosomal protein 170kDa; K16463 centrosomal protein CEP170 (A)	--	--	--	Centrosomal protein of 170 kDa GN=CEP170 OS=Homo sapiens (Human) PE=1 SV=1	R	General function prediction only	centrosomal protein of 170 kDa isoform alpha [Homo sapiens]
ENSG00000115904	910	757	923	139	71	74	7.47282	6.20506	7.65975	1.38576	0.999527	0.618422	2.38e-60	-3.2204	down	--	--	Molecular Function: DNA binding (GO:0003677);; Molecular Function: Rho guanyl-nucleotide exchange factor activity (GO:0005089);; Molecular Function: Rho GTPase activator activity (GO:0005100);; Molecular Function: receptor binding (GO:0005102);; Molecular Function: phospholipid binding (GO:0005543);; Cellular Component: endosome (GO:0005768);; Cellular Component: cytosol (GO:0005829);; Cellular C…	K03099|0|hsa:6654|SOS1, GF1, GGF1, GINGF, HGF, NS4; son of sevenless homolog 1 (Drosophila); K03099 son of sevenless (A)	MAPK signaling pathway (ko04010);; ErbB signaling pathway (ko04012);; Ras signaling pathway (ko04014);; Chemokine signaling pathway (ko04062);; FoxO signaling pathway (ko04068);; PI3K-Akt signaling pathway (ko04151);; Dorso-ventral axis formation (ko04320);; Focal adhesion (ko04510);; Gap junction (ko04540);; Jak-STAT signaling pathway (ko04630);; Natural killer cell mediated cytotoxicity (ko0465…	[T]	Signal transduction mechanisms	Son of sevenless homolog 1 GN=SOS1 OS=Homo sapiens (Human) PE=1 SV=1	T	Signal transduction mechanisms	son of sevenless homolog 1 [Homo sapiens]
ENSG00000122482	884	778	1065	105	91	103	14.1903	12.6932	17.0256	1.60206	1.7888	1.7731	4.7e-31	-3.22001	down	[R]	General function prediction only	Molecular Function: DNA binding (GO:0003677);; Molecular Function: binding (GO:0005488);; Cellular Component: nucleus (GO:0005634);; Biological Process: regulation of transcription, DNA-templated (GO:0006355);; Biological Process: cellular process (GO:0009987);; Molecular Function: metal ion binding (GO:0046872);;	--	--	[R]	General function prediction only	Zinc finger protein 644 GN=ZNF644 OS=Homo sapiens (Human) PE=1 SV=2	R	General function prediction only	zinc finger protein 644 isoform 1 [Homo sapiens]
ENSG00000100852	1251	1076	1518	172	140	111	15.0974	12.6185	19.2005	1.96889	2.06554	1.01963	1.76e-26	-3.21545	down	--	--	Biological Process: positive regulation of mesenchymal cell proliferation (GO:0002053);; Biological Process: system process (GO:0003008);; Molecular Function: transcription corepressor activity (GO:0003714);; Molecular Function: GTPase activity (GO:0003924);; Molecular Function: protein kinase activity (GO:0004672);; Molecular Function: Rho GTPase activator activity (GO:0005100);; Molecular Funct…	K13709|0|ptr:467419|ARHGAP5; Rho GTPase activating protein 5; K13709 Rho GTPase-activating protein 5 (A)	Focal adhesion (ko04510);; Leukocyte transendothelial migration (ko04670)	[T]	Signal transduction mechanisms	Rho GTPase-activating protein 5 GN=ARHGAP5 OS=Homo sapiens (Human) PE=1 SV=2	T	Signal transduction mechanisms	rho GTPase-activating protein 5 isoform a [Homo sapiens]
ENSG00000138160	2334	2168	2567	317	240	222	28.8639	27.5998	33.2004	4.4845	3.23878	2.91732	1.07e-97	-3.21285	down	[Z]	Cytoskeleton	Cellular Component: kinetochore (GO:0000776);; Cellular Component: condensed chromosome, centromeric region (GO:0000779);; Cellular Component: spindle pole (GO:0000922);; Molecular Function: microtubule motor activity (GO:0003777);; Molecular Function: ATP binding (GO:0005524);; Cellular Component: nucleolus (GO:0005730);; Cellular Component: microtubule organizing center (GO:0005815);; Cellular …	K10398|0|hsa:3832|KIF11, EG5, HKSP, KNSL1, MCLMR, TRIP5; kinesin family member 11; K10398 kinesin family member 11 (A)	--	[Z]	Cytoskeleton	Kinesin-like protein KIF11 GN=KIF11 OS=Homo sapiens (Human) PE=1 SV=2	Z	Cytoskeleton	kinesin-like protein KIF11 [Homo sapiens]
ENSG00000143776	1177	962	1127	163	86	111	6.81969	6.04373	6.70757	1.11513	0.486051	0.633054	2.44e-70	-3.21246	down	[RTKL]	General function prediction only;; Signal transduction mechanisms;; Transcription;; Replication, recombination and repair	Biological Process: G1/S transition of mitotic cell cycle (GO:0000082);; Biological Process: G2/M transition of mitotic cell cycle (GO:0000086);; Biological Process: microtubule cytoskeleton organization (GO:0000226);; Molecular Function: magnesium ion binding (GO:0000287);; Biological Process: sister chromatid segregation (GO:0000819);; Cellular Component: spindle pole (GO:0000922);; Biological …	K16307|0|mcc:697811|CDC42BPA; CDC42 binding protein kinase alpha (DMPK-like); K16307 serine/threonine-protein kinase MRCK [EC:2.7.11.1] (A)	--	[T]	Signal transduction mechanisms	Serine/threonine-protein kinase MRCK alpha OS=Homo sapiens (Human) PE=1 SV=1	T	Signal transduction mechanisms	PREDICTED: serine/threonine-protein kinase MRCK alpha isoform X8 [Homo sapiens]
ENSG00000054277	753	672	691	77	71	86	7.30755	6.66397	7.08447	1.20787	1.64152	1.54082	3.88e-72	-3.2067	down	--	--	Cellular Component: photoreceptor outer segment (GO:0001750);; Cellular Component: photoreceptor inner segment (GO:0001917);; Biological Process: immune effector process (GO:0002252);; Molecular Function: protein binding (GO:0005515);; Cellular Component: integral component of plasma membrane (GO:0005887);; Biological Process: muscle contraction (GO:0006936);; Biological Process: defense response…	K04256|0|ptr:457854|OPN3; opsin 3; K04256 c-opsin (A)	--	[R]	General function prediction only	Opsin-3 GN=OPN3 OS=Homo sapiens (Human) PE=1 SV=1	R	General function prediction only	opsin-3 [Homo sapiens]
ENSG00000162601	1021	995	970	104	118	109	11.3458	11.4994	11.1003	1.00066	1.06194	1.03104	1.36e-83	-3.20319	down	[BK]	Chromatin structure and dynamics;; Transcription	Biological Process: mitotic cell cycle (GO:0000278);; Cellular Component: proteasome complex (GO:0000502);; Molecular Function: DNA binding (GO:0003677);; Molecular Function: chromatin binding (GO:0003682);; Molecular Function: transcription coactivator activity (GO:0003713);; Molecular Function: ubiquitin thiolesterase activity (GO:0004221);; Molecular Function: ubiquitin-specific protease activ…	K11865|0|hsa:114803|MYSM1, 2A-DUB, 2ADUB; Myb-like, SWIRM and MPN domains 1 (EC:3.1.2.15); K11865 protein MYSM1 (A)	--	[B]	Chromatin structure and dynamics	Histone H2A deubiquitinase MYSM1 GN=MYSM1 OS=Homo sapiens (Human) PE=1 SV=1	B	Chromatin structure and dynamics	histone H2A deubiquitinase MYSM1 [Homo sapiens]
ENSG00000198919	700	627	558	78	72	59	8.12051	7.52757	6.86279	1.10054	0.902172	0.710822	1.36e-66	-3.20269	down	--	--	Biological Process: protein polyubiquitination (GO:0000209);; Molecular Function: RNA binding (GO:0003723);; Molecular Function: ubiquitin-protein transferase activity (GO:0004842);; Molecular Function: frizzled binding (GO:0005109);; Cellular Component: nucleolus (GO:0005730);; Cellular Component: cytoplasm (GO:0005737);; Cellular Component: endoplasmic reticulum (GO:0005783);; Cellular Componen…	K10642|0|hsa:9666|DZIP3, PPP1R66, UURF2, hRUL138; DAZ interacting zinc finger protein 3; K10642 E3 ubiquitin-protein ligase DZIP3 [EC:6.3.2.19] (A)	--	--	--	E3 ubiquitin-protein ligase DZIP3 GN=DZIP3 OS=Homo sapiens (Human) PE=1 SV=2	O	Posttranslational modification, protein turnover, chaperones	E3 ubiquitin-protein ligase DZIP3 [Homo sapiens]
ENSG00000023445	70	79	94	9	7	11	0.996029	1.15012	1.39705	0.154184	0.127593	0.156411	6.45e-20	-3.20141	down	--	--	Biological Process: protein polyubiquitination (GO:0000209);; Biological Process: placenta development (GO:0001890);; Molecular Function: transcription coactivator activity (GO:0003713);; Molecular Function: ubiquitin-protein transferase activity (GO:0004842);; Molecular Function: cysteine-type endopeptidase inhibitor activity (GO:0004869);; Molecular Function: protein binding (GO:0005515);; Cell…	K16060|0|hsa:330|BIRC3, AIP1, API2, CIAP2, HAIP1, HIAP1, MALT2, MIHC, RNF49, c-IAP2; baculoviral IAP repeat containing 3; K16060 baculoviral IAP repeat-containing protein 2/3 (A)	NF-kappa B signaling pathway (ko04064);; Ubiquitin mediated proteolysis (ko04120);; Apoptosis (ko04210);; Focal adhesion (ko04510);; NOD-like receptor signaling pathway (ko04621);; TNF signaling pathway (ko04668);; Toxoplasmosis (ko05145);; Pathways in cancer (ko05200);; Transcriptional misregulation in cancer (ko05202);; Small cell lung cancer (ko05222)	[DR]	Cell cycle control, cell division, chromosome partitioning;; General function prediction only	Baculoviral IAP repeat-containing protein 3 GN=BIRC3 OS=Homo sapiens (Human) PE=1 SV=2	D	Cell cycle control, cell division, chromosome partitioning	baculoviral IAP repeat-containing protein 3 [Homo sapiens]
ENSG00000198796	45	43	47	2	7	6	0.278576	0.272082	0.297596	0.019733	0.0536191	0.0439261	1.17e-12	-3.19849	down	--	--	Molecular Function: protein serine/threonine kinase activity (GO:0004674);; Molecular Function: ATP binding (GO:0005524);; Biological Process: protein phosphorylation (GO:0006468);; Molecular Function: cytoskeletal protein binding (GO:0008092);; Cellular Component: sarcomere (GO:0030017);; Biological Process: actomyosin structure organization (GO:0031032);; Biological Process: cellular component …	K08868|0|hsa:115701|ALPK2, HAK; alpha-kinase 2; K08868 alpha-kinase (A)	--	--	--	Alpha-protein kinase 2 GN=ALPK2 OS=Homo sapiens (Human) PE=2 SV=3	T	Signal transduction mechanisms	alpha-protein kinase 2 [Homo sapiens]
ENSG00000164151	2082	1655	2468	250	214	227	16.5095	13.9898	19.4362	4.79772	5.30165	5.75827	1.38e-21	-3.1975	down	--	--	Cellular Component: cytoplasm (GO:0005737);; Cellular Component: intracellular organelle (GO:0043229);; Biological Process: single-organism cellular process (GO:0044763);;	--	--	--	--	Little elongation complex subunit 1 GN=ICE1 OS=Homo sapiens (Human) PE=1 SV=5	S	Function unknown	little elongation complex subunit 1 [Homo sapiens]
ENSG00000171121	189	142	180	16	21	20	2.52616	2.03167	2.33562	0.158454	0.190867	0.267071	5.13e-34	-3.19361	down	--	--	Biological Process: detection of calcium ion (GO:0005513);; Molecular Function: protein binding (GO:0005515);; Biological Process: potassium ion transport (GO:0006813);; Biological Process: synaptic transmission (GO:0007268);; Biological Process: blood coagulation (GO:0007596);; Cellular Component: voltage-gated potassium channel complex (GO:0008076);; Molecular Function: ion channel inhibitor ac…	K04939|0|ptr:745901|KCNMB3; potassium large conductance calcium-activated channel, subfamily M beta member 3; K04939 potassium large conductance calcium-activated channel subfamily M beta member 3 (A)	cGMP-PKG signaling pathway (ko04022);; Vascular smooth muscle contraction (ko04270);; Insulin secretion (ko04911)	--	--	Calcium-activated potassium channel subunit beta-3 GN=KCNMB3 OS=Homo sapiens (Human) PE=1 SV=2	P	Inorganic ion transport and metabolism	calcium-activated potassium channel subunit beta-3 isoform d [Homo sapiens]
ENSG00000082438	325	261	308	45	31	24	3.31719	3.00683	3.48241	0.691306	0.882061	0.469353	1.85e-47	-3.19097	down	--	--	Molecular Function: actin binding (GO:0003779);; Cellular Component: intracellular part (GO:0044424);;	--	--	--	--	Cordon-bleu protein-like 1 GN=COBLL1 OS=Homo sapiens (Human) PE=1 SV=2	S	Function unknown	RecName: Full=Cordon-bleu protein-like 1 [Homo sapiens]
ENSG00000173681	378	358	399	47	42	38	3.82839	3.49319	4.47597	0.533664	0.545631	0.468611	9.6e-54	-3.1904	down	--	--	Molecular Function: transcription coactivator activity (GO:0003713);; Cellular Component: mitochondrion (GO:0005739);; Biological Process: DNA-templated transcription, initiation (GO:0006352);; Biological Process: transcription from RNA polymerase II promoter (GO:0006366);; Molecular Function: transcription factor binding (GO:0008134);; Biological Process: intracellular steroid hormone receptor s…	--	--	--	--	Uncharacterized protein CXorf23 GN=CXorf23 OS=Homo sapiens (Human) PE=1 SV=1	S	Function unknown	PREDICTED: uncharacterized protein CXorf23 isoform X1 [Homo sapiens]
ENSG00000149311	741	610	550	81	64	68	6.03217	6.46758	4.44228	1.26508	1.16363	1.86188	6.07e-37	-3.1874	down	[TDBLU]	Signal transduction mechanisms;; Cell cycle control, cell division, chromosome partitioning;; Chromatin structure and dynamics;; Replication, recombination and repair;; Intracellular trafficking, secretion, and vesicular transport	Biological Process: telomere maintenance (GO:0000723);; Biological Process: double-strand break repair via homologous recombination (GO:0000724);; Cellular Component: chromosome, telomeric region (GO:0000781);; Molecular Function: RNA polymerase III regulatory region DNA binding (GO:0001016);; Biological Process: response to hypoxia (GO:0001666);; Biological Process: somitogenesis (GO:0001756);; …	K04728|0|hsa:472|ATM, AT1, ATA, ATC, ATD, ATDC, ATE, TEL1, TELO1; ATM serine/threonine kinase (EC:2.7.11.1); K04728 ataxia telangiectasia mutated family protein [EC:2.7.11.1] (A)	NF-kappa B signaling pathway (ko04064);; FoxO signaling pathway (ko04068);; Cell cycle (ko04110);; p53 signaling pathway (ko04115);; Apoptosis (ko04210);; HTLV-I infection (ko05166);; Transcriptional misregulation in cancer (ko05202);; MicroRNAs in cancer (ko05206)	[TBLD]	Signal transduction mechanisms;; Chromatin structure and dynamics;; Replication, recombination and repair;; Cell cycle control, cell division, chromosome partitioning	Serine-protein kinase ATM GN=ATM OS=Homo sapiens (Human) PE=1 SV=4	L	Replication, recombination and repair	serine-protein kinase ATM [Homo sapiens]
ENSG00000083642	829	665	867	102	102	61	10.4004	8.04203	10.2716	0.997552	0.954888	0.651683	4.23e-41	-3.18566	down	--	--	Biological Process: RNA splicing, via transesterification reactions (GO:0000375);; Cellular Component: chromosome, centromeric region (GO:0000775);; Cellular Component: chromatin (GO:0000785);; Biological Process: cytokinesis (GO:0000910);; Molecular Function: DNA binding (GO:0003677);; Molecular Function: protein binding (GO:0005515);; Molecular Function: ATP binding (GO:0005524);; Cellular Comp…	K11267|0|hsa:23047|PDS5B, APRIN, AS3, CG008; PDS5 cohesin associated factor B; K11267 sister chromatid cohesion protein PDS5 (A)	--	[D]	Cell cycle control, cell division, chromosome partitioning	Sister chromatid cohesion protein PDS5 homolog B OS=Homo sapiens (Human) PE=1 SV=1	D	Cell cycle control, cell division, chromosome partitioning	sister chromatid cohesion protein PDS5 homolog B [Homo sapiens]
ENSG00000156256	772	659	836	87	85	83	14.2041	12.5053	16.0856	1.97947	1.75489	1.71094	4.21e-54	-3.1826	down	--	--	Molecular Function: transcription coactivator activity (GO:0003713);; Molecular Function: cysteine-type endopeptidase activity (GO:0004197);; Molecular Function: ubiquitin thiolesterase activity (GO:0004221);; Molecular Function: ubiquitin-specific protease activity (GO:0004843);; Molecular Function: receptor binding (GO:0005102);; Cellular Component: nucleus (GO:0005634);; Cellular Component: cy…	K11844|0|hsa:10600|USP16, UBP-M, UBPM; ubiquitin specific peptidase 16 (EC:3.4.19.12); K11844 ubiquitin carboxyl-terminal hydrolase 16/45 [EC:3.4.19.12] (A)	--	[O]	Posttranslational modification, protein turnover, chaperones	Ubiquitin carboxyl-terminal hydrolase 16 {ECO:0000255|HAMAP-Rule:MF_03062} OS=Homo sapiens (Human) PE=1 SV=1	O	Posttranslational modification, protein turnover, chaperones	ubiquitin carboxyl-terminal hydrolase 16 isoform a [Homo sapiens]
ENSG00000280130	23	25	23	4	1	3	9.60334	10.1878	9.9485	1.99364	0.550572	1.61406	1.49e-07	-3.1819	down	--	--	Molecular Function: nucleic acid binding (GO:0003676);; Molecular Function: structural molecule activity (GO:0005198);; Cellular Component: nucleus (GO:0005634);; Cellular Component: plasma membrane (GO:0005886);; Molecular Function: zinc ion binding (GO:0008270);; Biological Process: viral process (GO:0016032);; Cellular Component: viral capsid (GO:0019028);; Cellular Component: viral envelope (…	--	--	--	--	Endogenous retrovirus group K member 7 Np9 protein GN=ERVK-7 OS=Homo sapiens (Human) PE=3 SV=1	R	General function prediction only	FKSG63 [Homo sapiens]
ENSG00000008086	187	132	125	31	11	8	0.891308	0.649986	0.784357	0.219192	0.0707071	0.240179	1.54e-14	-3.18146	down	[RTKL]	General function prediction only;; Signal transduction mechanisms;; Transcription;; Replication, recombination and repair	Biological Process: G1/S transition of mitotic cell cycle (GO:0000082);; Biological Process: neuron migration (GO:0001764);; Cellular Component: photoreceptor inner segment (GO:0001917);; Biological Process: MyD88-independent toll-like receptor signaling pathway (GO:0002756);; Cellular Component: cyclin K-CDK12 complex (GO:0002944);; Molecular Function: DNA binding (GO:0003677);; Molecular Functi…	K08824|0|hsa:6792|CDKL5, EIEE2, ISSX, STK9; cyclin-dependent kinase-like 5 (EC:2.7.11.22); K08824 cyclin-dependent kinase-like [EC:2.7.11.22] (A)	--	[R]	General function prediction only	Cyclin-dependent kinase-like 5 GN=CDKL5 OS=Homo sapiens (Human) PE=1 SV=1	R	General function prediction only	cyclin-dependent kinase-like 5 [Homo sapiens]
ENSG00000066933	654	535	471	63	64	60	3.42619	3.01658	3.03368	0.360321	0.429806	0.594009	2.96e-31	-3.17912	down	[Z]	Cytoskeleton	Biological Process: cytokinesis (GO:0000910);; Biological Process: angiogenesis (GO:0001525);; Cellular Component: stress fiber (GO:0001725);; Cellular Component: ruffle (GO:0001726);; Cellular Component: photoreceptor outer segment (GO:0001750);; Cellular Component: immunological synapse (GO:0001772);; Cellular Component: photoreceptor inner segment (GO:0001917);; Cellular Component: uropod (GO:…	K10360|0|hsa:4649|MYO9A; myosin IXA; K10360 myosin IX (A)	--	[N]	Cell motility	Unconventional myosin-IXa GN=MYO9A OS=Homo sapiens (Human) PE=1 SV=2	Z	Cytoskeleton	unconventional myosin-IXa [Homo sapiens]
ENSG00000128923	409	353	364	46	47	34	3.0064	2.65323	2.74913	0.374999	0.364176	0.273394	2.85e-53	-3.17812	down	--	--	Biological Process: gene expression (GO:0010467);; Biological Process: RNA metabolic process (GO:0016070);; Cellular Component: nuclear part (GO:0044428);; Biological Process: single-organism cellular process (GO:0044763);;	--	--	[S]	Function unknown	Protein FAM63B GN=FAM63B OS=Homo sapiens (Human) PE=1 SV=2	S	Function unknown	protein FAM63B isoform a [Homo sapiens]
Human_newGene_5077	354	315	357	32	39	45	11.5198	10.0561	12.115	2.3612	2.47743	2.94353	9.7e-51	-3.17459	down	--	--	--	--	--	--	--	--	S	Function unknown	PREDICTED: LINE-1 type transposase domain-containing protein 1 [Dasypus novemcinctus]
ENSG00000129422	739	643	624	112	57	58	8.02126	8.53033	7.5756	1.5503	0.795016	0.651883	1.87e-69	-3.17449	down	--	--	Biological Process: microtubule cytoskeleton organization (GO:0000226);; Biological Process: mitotic cell cycle (GO:0000278);; Cellular Component: chromosome, centromeric region (GO:0000775);; Cellular Component: condensed chromosome (GO:0000793);; Biological Process: immune system process (GO:0002376);; Cellular Component: nucleus (GO:0005634);; Cellular Component: mitochondrion (GO:0005739);; C…	--	--	--	--	Microtubule-associated tumor suppressor 1 GN=MTUS1 OS=Homo sapiens (Human) PE=1 SV=2	Z	Cytoskeleton	microtubule-associated tumor suppressor 1 isoform 1 [Homo sapiens]
ENSG00000149289	243	183	333	29	31	26	1.89573	1.51991	2.76726	0.27492	0.277162	0.227873	9.83e-10	-3.17264	down	--	--	Molecular Function: endonuclease activity (GO:0004519);; Molecular Function: protein binding (GO:0005515);; Cellular Component: nucleolus (GO:0005730);; Cellular Component: cytoplasm (GO:0005737);; Cellular Component: plasma membrane (GO:0005886);; Biological Process: positive regulation of autophagy (GO:0010508);; Biological Process: positive regulation of gene expression (GO:0010628);; Biologic…	K18668|0|pps:100989381|ZC3H12C; zinc finger CCCH-type containing 12C; K18668 ribonuclease ZC3H12 [EC:3.1.-.-] (A)	--	[S]	Function unknown	Probable ribonuclease ZC3H12C GN=ZC3H12C OS=Homo sapiens (Human) PE=1 SV=2	S	Function unknown	unnamed protein product [Homo sapiens]
ENSG00000005700	903	805	754	111	87	81	10.6026	11.4516	10.034	1.54061	1.48967	1.33332	7.5e-76	-3.17159	down	[DZ]	Cell cycle control, cell division, chromosome partitioning;; Cytoskeleton	Biological Process: regulation of immune system process (GO:0002682);; Molecular Function: protein binding (GO:0005515);; Cellular Component: nucleus (GO:0005634);; Cellular Component: nucleolus (GO:0005730);; Cellular Component: cytoplasm (GO:0005737);; Biological Process: ubiquitin-dependent protein catabolic process (GO:0006511);; Biological Process: immune response (GO:0006955);; Biological P…	--	--	[S]	Function unknown	Inhibitor of Bruton tyrosine kinase GN=IBTK OS=Homo sapiens (Human) PE=1 SV=3	S	Function unknown	inhibitor of Bruton tyrosine kinase isoform 1 [Homo sapiens]
ENSG00000101751	76	111	95	14	11	7	2.28067	2.80057	2.92645	0.705608	0.278138	0.164712	3.43e-19	-3.17149	down	[L]	Replication, recombination and repair	Molecular Function: damaged DNA binding (GO:0003684);; Molecular Function: DNA-directed DNA polymerase activity (GO:0003887);; Molecular Function: protein binding (GO:0005515);; Cellular Component: nucleoplasm (GO:0005654);; Biological Process: DNA replication (GO:0006260);; Biological Process: DNA repair (GO:0006281);; Molecular Function: metal ion binding (GO:0046872);;	K03510|0|hsa:11201|POLI, RAD30B, RAD3OB; polymerase (DNA directed) iota (EC:2.7.7.7); K03510 DNA polymerase iota [EC:2.7.7.7] (A)	Fanconi anemia pathway (ko03460)	[L]	Replication, recombination and repair	DNA polymerase iota GN=POLI OS=Homo sapiens (Human) PE=1 SV=3	L	Replication, recombination and repair	DNA polymerase iota [Homo sapiens]
ENSG00000162607	2321	2147	2501	320	255	216	35.4024	34.4858	39.51	5.40989	4.0883	3.83306	4.08e-113	-3.17011	down	--	--	Molecular Function: cysteine-type endopeptidase activity (GO:0004197);; Molecular Function: ubiquitin thiolesterase activity (GO:0004221);; Molecular Function: ubiquitin-specific protease activity (GO:0004843);; Molecular Function: protein binding (GO:0005515);; Cellular Component: nucleoplasm (GO:0005654);; Biological Process: regulation of DNA repair (GO:0006282);; Biological Process: ubiquitin…	K11832|0|hsa:7398|USP1, UBP; ubiquitin specific peptidase 1 (EC:3.4.19.12); K11832 ubiquitin carboxyl-terminal hydrolase 1 [EC:3.4.19.12] (A)	Fanconi anemia pathway (ko03460)	[O]	Posttranslational modification, protein turnover, chaperones	Ubiquitin carboxyl-terminal hydrolase 1 GN=USP1 OS=Homo sapiens (Human) PE=1 SV=1	O	Posttranslational modification, protein turnover, chaperones	ubiquitin carboxyl-terminal hydrolase 1 [Homo sapiens]
ENSG00000151233	829	753	779	104	78	86	7.85109	7.02183	8.35878	1.49093	1.42522	1.12482	2.04e-74	-3.16956	down	[M]	Cell wall/membrane/envelope biogenesis	Cellular Component: Golgi membrane (GO:0000139);; Cellular Component: integral component of membrane (GO:0016021);; Biological Process: O-glycan processing (GO:0016266);; Biological Process: chondroitin sulfate metabolic process (GO:0030204);; Molecular Function: UDP-xylosyltransferase activity (GO:0035252);;	K13676|0|ptr:466957|GXYLT1, GLT8D3; glucoside xylosyltransferase 1; K13676 UDP-xylose:glucoside alpha-1,3-xylosyltransferase [EC:2.4.2.-] (A)	Other types of O-glycan biosynthesis (ko00514)	[G]	Carbohydrate transport and metabolism	Glucoside xylosyltransferase 1 GN=GXYLT1 OS=Homo sapiens (Human) PE=1 SV=2	G	Carbohydrate transport and metabolism	glucoside xylosyltransferase 1 isoform 1 [Homo sapiens]
ENSG00000119547	618	548	465	62	68	55	2.6053	2.28995	2.03547	0.663312	1.01083	0.797252	6.41e-43	-3.16935	down	--	--	Molecular Function: RNA polymerase II core promoter proximal region sequence-specific DNA binding transcription factor activity involved in positive regulation of transcription (GO:0001077);; Biological Process: eye development (GO:0001654);; Biological Process: liver development (GO:0001889);; Biological Process: regulation of cell-matrix adhesion (GO:0001952);; Biological Process: epithelial ce…	--	--	[K]	Transcription	One cut domain family member 2 GN=ONECUT2 OS=Homo sapiens (Human) PE=2 SV=2	K	Transcription	one cut domain family member 2 [Homo sapiens]
ENSG00000174485	511	434	455	54	40	65	4.17418	3.22135	3.79803	0.551148	0.604384	0.546925	6.25e-59	-3.16835	down	--	--	Molecular Function: DNA binding (GO:0003677);; Cellular Component: nucleus (GO:0005634);; Cellular Component: Golgi apparatus (GO:0005794);; Biological Process: regulation of transcription, DNA-templated (GO:0006355);; Molecular Function: Rab guanyl-nucleotide exchange factor activity (GO:0017112);;	--	--	[T]	Signal transduction mechanisms	C-myc promoter-binding protein GN=DENND4A OS=Homo sapiens (Human) PE=1 SV=2	T	Signal transduction mechanisms	C-myc promoter-binding protein isoform 1 [Homo sapiens]
ENSG00000174720	717	743	720	87	62	99	15.9141	16.8853	17.1752	2.6983	1.51412	2.42891	8.85e-72	-3.16662	down	--	--	Molecular Function: nucleotide binding (GO:0000166);; Molecular Function: RNA binding (GO:0003723);; Molecular Function: protein binding (GO:0005515);; Cellular Component: nucleoplasm (GO:0005654);; Cellular Component: cytoplasm (GO:0005737);; Cellular Component: endoplasmic reticulum (GO:0005783);; Biological Process: RNA processing (GO:0006396);; Biological Process: calcium ion transport (GO:00…	K15191|0|hsa:51574|LARP7, ALAZS, PIP7S; La ribonucleoprotein domain family, member 7; K15191 La-related protein 7 (A)	--	--	--	La-related protein 7 GN=LARP7 OS=Homo sapiens (Human) PE=1 SV=1	A	RNA processing and modification	la-related protein 7 isoform 2 [Homo sapiens]
ENSG00000097096	376	308	424	36	44	46	3.86004	3.15055	4.38293	0.445064	0.513527	0.473942	2.35e-30	-3.16651	down	--	--	Molecular Function: actin binding (GO:0003779);; Molecular Function: Rho GTPase activator activity (GO:0005100);; Cellular Component: Golgi apparatus (GO:0005794);; Cellular Component: cytosol (GO:0005829);; Biological Process: cellular component movement (GO:0006928);; Biological Process: organelle organization (GO:0006996);; Biological Process: response to external stimulus (GO:0009605);; Biolo…	--	--	--	--	Rho GTPase-activating protein SYDE2 GN=SYDE2 OS=Homo sapiens (Human) PE=1 SV=2	T	Signal transduction mechanisms	rho GTPase-activating protein SYDE2 [Homo sapiens]
Human_newGene_89	232	289	164	19	28	31	3.25262	3.35003	2.29025	0.191066	0.260768	0.419941	2.01e-11	-3.16356	down	--	--	--	--	--	--	--	Histone demethylase UTY GN=UTY OS=Pan troglodytes (Chimpanzee) PE=2 SV=1	K	Transcription	PREDICTED: UPF0764 protein C16orf89-like [Vicugna pacos]
ENSG00000104320	849	834	812	100	86	99	11.6414	11.8398	12.1166	1.55347	1.24967	1.69865	6.71e-76	-3.16033	down	--	--	Biological Process: telomere maintenance (GO:0000723);; Biological Process: double-strand break repair via homologous recombination (GO:0000724);; Cellular Component: nuclear chromosome, telomeric region (GO:0000784);; Biological Process: blastocyst growth (GO:0001832);; Molecular Function: damaged DNA binding (GO:0003684);; Molecular Function: ATP-dependent DNA helicase activity (GO:0004003);; C…	K10867|0|hsa:4683|NBN, AT-V1, AT-V2, ATV, NBS, NBS1, P95; nibrin; K10867 nijmegen breakage syndrome protein 1 (A)	Homologous recombination (ko03440)	--	--	Nibrin GN=NBN OS=Homo sapiens (Human) PE=1 SV=1	L	Replication, recombination and repair	nibrin [Homo sapiens]
ENSG00000083520	1442	1286	1698	190	156	160	15.8605	13.687	18.95	1.90055	1.47957	1.52226	1.5e-38	-3.15979	down	[K]	Transcription	Molecular Function: 3'-5'-exoribonuclease activity (GO:0000175);; Cellular Component: nuclear exosome (RNase complex) (GO:0000176);; Molecular Function: RNA binding (GO:0003723);; Molecular Function: endonuclease activity (GO:0004519);; Molecular Function: ribonuclease activity (GO:0004540);; Molecular Function: guanyl-nucleotide exchange factor activity (GO:0005085);; Molecular Function: protein…	K12585|0|pps:100991012|DIS3; DIS3 exosome endoribonuclease and 3'-5' exoribonuclease; K12585 exosome complex exonuclease DIS3/RRP44 [EC:3.1.13.-] (A)	RNA degradation (ko03018)	[J]	Translation, ribosomal structure and biogenesis	Exosome complex exonuclease RRP44 GN=DIS3 OS=Homo sapiens (Human) PE=1 SV=2	J	Translation, ribosomal structure and biogenesis	exosome complex exonuclease RRP44 isoform a [Homo sapiens]
ENSG00000165997	770	648	987	95	85	95	8.87579	7.67732	12.0255	1.24755	1.03383	1.15431	8.99e-18	-3.15956	down	[R]	General function prediction only	Cellular Component: Golgi membrane (GO:0000139);; Biological Process: cytokinesis (GO:0000910);; Cellular Component: ruffle (GO:0001726);; Molecular Function: GTPase activity (GO:0003924);; Molecular Function: ubiquitin-protein transferase activity (GO:0004842);; Molecular Function: receptor signaling protein activity (GO:0005057);; Molecular Function: GTPase inhibitor activity (GO:0005095);; Mol…	K07950|5.61425e-131|umr:103664218|ARL5B; ADP-ribosylation factor-like 5B; K07950 ADP-ribosylation factor-like protein 5B (A)	--	[U]	Intracellular trafficking, secretion, and vesicular transport	ADP-ribosylation factor-like protein 5B GN=ARL5B OS=Homo sapiens (Human) PE=1 SV=1	U	Intracellular trafficking, secretion, and vesicular transport	ADP-ribosylation factor-like protein 5B [Homo sapiens]
ENSG00000105821	964	867	835	118	96	91	21.6608	19.7514	19.0409	3.00963	2.32449	2.36691	5.42e-78	-3.15792	down	[JO]	Translation, ribosomal structure and biogenesis;; Posttranslational modification, protein turnover, chaperones	Cellular Component: chromosome, centromeric region (GO:0000775);; Molecular Function: DNA binding (GO:0003677);; Molecular Function: chromatin binding (GO:0003682);; Cellular Component: endoplasmic reticulum (GO:0005783);; Cellular Component: centrosome (GO:0005813);; Cellular Component: cytosol (GO:0005829);; Biological Process: DNA replication (GO:0006260);; Biological Process: phosphate-contai…	K09522|0|ptr:743112|DNAJC2, ZRF1; DnaJ (Hsp40) homolog, subfamily C, member 2; K09522 DnaJ homolog subfamily C member 2 (A)	--	[O]	Posttranslational modification, protein turnover, chaperones	DnaJ homolog subfamily C member 2, N-terminally processed GN=DNAJC2 OS=Homo sapiens (Human) PE=1 SV=4	B	Chromatin structure and dynamics	dnaJ homolog subfamily C member 2 isoform 1 [Homo sapiens]
ENSG00000151849	700	560	589	76	80	56	10.1337	8.00981	8.12147	1.767	2.18961	1.36673	1.44e-57	-3.15411	down	--	--	Biological Process: G2/M transition of mitotic cell cycle (GO:0000086);; Cellular Component: nuclear envelope (GO:0005635);; Cellular Component: centriole (GO:0005814);; Cellular Component: cytosol (GO:0005829);; Cellular Component: microtubule (GO:0005874);; Biological Process: RNA export from nucleus (GO:0006405);; Biological Process: protein import into nucleus (GO:0006606);; Biological Proces…	K11502|0|hsa:55835|CENPJ, BM032, CENP-J, CPAP, LAP, LIP1, MCPH6, SASS4, SCKL4, Sas-4; centromere protein J; K11502 centromere protein J (A)	--	--	--	Centromere protein J GN=CENPJ OS=Homo sapiens (Human) PE=1 SV=2	S	Function unknown	centromere protein J [Homo sapiens]
ENSG00000144357	761	650	893	114	74	77	7.0043	6.48059	8.22953	1.09486	0.649844	0.96915	4.98e-30	-3.15149	down	--	--	Biological Process: in utero embryonic development (GO:0001701);; Biological Process: suckling behavior (GO:0001967);; Molecular Function: ubiquitin-protein transferase activity (GO:0004842);; Molecular Function: protein binding (GO:0005515);; Cellular Component: nucleoplasm (GO:0005654);; Biological Process: transcription, DNA-templated (GO:0006351);; Biological Process: mRNA processing (GO:0006…	K11978|0|hsa:130507|UBR3, ZNF650; ubiquitin protein ligase E3 component n-recognin 3 (putative) (EC:6.3.2.-); K11978 E3 ubiquitin-protein ligase UBR3 [EC:6.3.2.19] (A)	--	[O]	Posttranslational modification, protein turnover, chaperones	E3 ubiquitin-protein ligase UBR3 GN=UBR3 OS=Homo sapiens (Human) PE=2 SV=2	O	Posttranslational modification, protein turnover, chaperones	E3 ubiquitin-protein ligase UBR3 [Homo sapiens]
ENSG00000039560	2618	2161	2059	352	246	189	26.8659	22.8172	21.3034	4.43532	2.65306	2.00894	2.01e-49	-3.14928	down	--	--	Biological Process: microtubule cytoskeleton organization (GO:0000226);; Biological Process: immune system process (GO:0002376);; Cellular Component: nucleus (GO:0005634);; Cellular Component: mitochondrion (GO:0005739);; Cellular Component: cytoskeleton (GO:0005856);; Cellular Component: cell cortex (GO:0005938);; Biological Process: transport (GO:0006810);; Biological Process: cellular componen…	--	--	--	--	Ankycorbin GN=RAI14 OS=Homo sapiens (Human) PE=1 SV=2	R	General function prediction only	ankycorbin isoform d [Homo sapiens]
Human_newGene_3186	538	550	414	80	46	47	5.52585	4.91742	4.35918	0.97471	1.42058	1.4482	3.35e-34	-3.14869	down	--	--	--	--	--	--	--	LINE-1 reverse transcriptase homolog OS=Nycticebus coucang (Slow loris) PE=3 SV=1	R	General function prediction only	hypothetical protein M91_19605 [Bos mutus]
ENSG00000107863	1856	1631	2118	281	184	181	13.58	12.619	15.5925	2.33212	1.75531	1.56885	2.95e-43	-3.14847	down	--	--	Cellular Component: Golgi membrane (GO:0000139);; Molecular Function: protein kinase activity (GO:0004672);; Molecular Function: small GTPase regulator activity (GO:0005083);; Molecular Function: GTPase activator activity (GO:0005096);; Molecular Function: protein binding (GO:0005515);; Molecular Function: phospholipid binding (GO:0005543);; Cellular Component: cytosol (GO:0005829);; Cellular Com…	--	--	[R]	General function prediction only	Rho GTPase-activating protein 21 GN=ARHGAP21 OS=Homo sapiens (Human) PE=1 SV=1	T	Signal transduction mechanisms	rho GTPase-activating protein 21 [Homo sapiens]
ENSG00000152404	383	367	343	38	36	52	6.06331	6.60475	6.06788	0.762876	0.736723	1.51353	8.71e-52	-3.14663	down	--	--	Biological Process: leukocyte differentiation (GO:0002521);; Molecular Function: nucleic acid binding (GO:0003676);; Molecular Function: catalytic activity (GO:0003824);; Molecular Function: protein binding (GO:0005515);; Cellular Component: cytoskeleton (GO:0005856);; Biological Process: transcription, DNA-templated (GO:0006351);; Biological Process: metabolic process (GO:0008152);; Biological P…	--	--	[S]	Function unknown	CWF19-like protein 2 GN=CWF19L2 OS=Homo sapiens (Human) PE=1 SV=4	S	Function unknown	CWF19-like protein 2 [Homo sapiens]
ENSG00000051341	1046	846	917	115	105	104	8.39975	7.28176	7.53223	1.16625	1.02242	1.05143	5.41e-73	-3.14578	down	[R]	General function prediction only	Molecular Function: damaged DNA binding (GO:0003684);; Molecular Function: double-stranded DNA binding (GO:0003690);; Molecular Function: double-stranded RNA binding (GO:0003725);; Molecular Function: single-stranded RNA binding (GO:0003727);; Molecular Function: DNA-directed DNA polymerase activity (GO:0003887);; Molecular Function: protein binding (GO:0005515);; Molecular Function: ATP binding …	K02349|0|hsa:10721|POLQ, POLH, PRO0327; polymerase (DNA directed), theta (EC:2.7.7.7); K02349 DNA polymerase theta [EC:2.7.7.7] (A)	--	[R]	General function prediction only	DNA polymerase theta GN=POLQ OS=Homo sapiens (Human) PE=1 SV=2	L	Replication, recombination and repair	DNA polymerase theta [Homo sapiens]
ENSG00000154305	929	763	871	143	86	67	9.16529	8.79263	8.92781	1.94436	1.25839	0.909217	1.87e-69	-3.14514	down	--	--	Biological Process: mitotic cell cycle (GO:0000278);; Cellular Component: chromosome, centromeric region (GO:0000775);; Biological Process: positive regulation of leukocyte migration (GO:0002687);; Biological Process: system process (GO:0003008);; Molecular Function: protein binding (GO:0005515);; Cellular Component: endoplasmic reticulum membrane (GO:0005789);; Biological Process: exocytosis (GO…	--	--	--	--	Melanoma inhibitory activity protein 3 (Precursor) GN=UNQ6077/PRO20088 OS=Homo sapiens (Human) PE=1 SV=1	U	Intracellular trafficking, secretion, and vesicular transport	melanoma inhibitory activity protein 3 isoform 1 precursor [Homo sapiens]
ENSG00000164134	2274	1806	2046	241	213	253	23.9772	19.2824	22.2865	2.92962	2.42629	2.92385	5.81e-66	-3.14499	down	[R]	General function prediction only	Biological Process: angiogenesis (GO:0001525);; Molecular Function: protein binding (GO:0005515);; Cellular Component: nucleus (GO:0005634);; Cellular Component: transcription factor complex (GO:0005667);; Cellular Component: cytoplasm (GO:0005737);; Biological Process: N-terminal protein amino acid acetylation (GO:0006474);; Molecular Function: N-acetyltransferase activity (GO:0008080);; Biologi…	K00670|0|hsa:80155|NAA15, Ga19, NARG1, NAT1P, NATH, TBDN, TBDN100; N(alpha)-acetyltransferase 15, NatA auxiliary subunit; K00670 peptide alpha-N-acetyltransferase [EC:2.3.1.88] (A)	--	[B]	Chromatin structure and dynamics	N-alpha-acetyltransferase 15, NatA auxiliary subunit GN=NAA15 OS=Homo sapiens (Human) PE=1 SV=1	B	Chromatin structure and dynamics	N-alpha-acetyltransferase 15, NatA auxiliary subunit [Homo sapiens]
ENSG00000184445	1473	1383	1137	153	153	155	13.3423	15.7704	10.4268	1.83141	2.50308	2.47731	5.18e-51	-3.14408	down	--	--	Cellular Component: condensed chromosome kinetochore (GO:0000777);; Cellular Component: spindle pole (GO:0000922);; Molecular Function: protein binding (GO:0005515);; Cellular Component: nucleus (GO:0005634);; Cellular Component: kinetochore microtubule (GO:0005828);; Cellular Component: cytosol (GO:0005829);; Biological Process: protein complex assembly (GO:0006461);; Biological Process: mitotic…	K11577|0|hsa:9735|KNTC1, ROD; kinetochore associated 1; K11577 kinetochore-associated protein 1 (A)	--	[D]	Cell cycle control, cell division, chromosome partitioning	Kinetochore-associated protein 1 GN=KNTC1 OS=Homo sapiens (Human) PE=1 SV=1	D	Cell cycle control, cell division, chromosome partitioning	KIAA0166 [Homo sapiens]
ENSG00000108848	5540	5944	4791	673	637	574	111.3	115.857	101.494	19.4573	16.1863	12.6254	1.34e-71	-3.14088	down	[A]	RNA processing and modification	Biological Process: mRNA splicing, via spliceosome (GO:0000398);; Molecular Function: DNA binding (GO:0003677);; Molecular Function: mRNA binding (GO:0003729);; Molecular Function: protein binding (GO:0005515);; Cellular Component: spliceosomal complex (GO:0005681);; Cellular Component: nucleolus (GO:0005730);; Cellular Component: cytoplasm (GO:0005737);; Cellular Component: cytoskeleton (GO:0005…	--	--	[A]	RNA processing and modification	Luc7-like protein 3 GN=LUC7L3 OS=Homo sapiens (Human) PE=1 SV=2	A	RNA processing and modification	PREDICTED: luc7-like protein 3 isoform X1 [Homo sapiens]
ENSG00000175054	739	610	697	107	65	65	6.44972	5.44061	7.19654	1.06179	2.07672	1.41043	5.14e-69	-3.14069	down	[TDBLU]	Signal transduction mechanisms;; Cell cycle control, cell division, chromosome partitioning;; Chromatin structure and dynamics;; Replication, recombination and repair;; Intracellular trafficking, secretion, and vesicular transport	Biological Process: DNA damage checkpoint (GO:0000077);; Cellular Component: histone acetyltransferase complex (GO:0000123);; Biological Process: nuclear-transcribed mRNA catabolic process (GO:0000956);; Molecular Function: RNA polymerase III regulatory region DNA binding (GO:0001016);; Cellular Component: XY body (GO:0001741);; Biological Process: positive regulation of protein phosphorylation (…	K06640|0|hsa:545|ATR, FCTCS, FRP1, MEC1, SCKL, SCKL1; ATR serine/threonine kinase (EC:2.7.11.1); K06640 serine/threonine-protein kinase ATR [EC:2.7.11.1] (A)	Fanconi anemia pathway (ko03460);; Cell cycle (ko04110);; p53 signaling pathway (ko04115);; HTLV-I infection (ko05166)	[TBLD]	Signal transduction mechanisms;; Chromatin structure and dynamics;; Replication, recombination and repair;; Cell cycle control, cell division, chromosome partitioning	Serine/threonine-protein kinase ATR GN=ATR OS=Homo sapiens (Human) PE=1 SV=3	L	Replication, recombination and repair	serine/threonine-protein kinase ATR [Homo sapiens]
ENSG00000131263	1679	1518	2354	263	176	205	13.4619	12.4588	19.6721	2.63243	1.81493	1.91951	2.5e-14	-3.13952	down	--	--	Biological Process: negative regulation of transcription from RNA polymerase II promoter (GO:0000122);; Cellular Component: ubiquitin ligase complex (GO:0000151);; Biological Process: protein polyubiquitination (GO:0000209);; Molecular Function: nucleic acid binding (GO:0003676);; Molecular Function: transcription corepressor activity (GO:0003714);; Molecular Function: ubiquitin-protein transfera…	K16271|0|hsa:51132|RLIM, NY-REN-43, RNF12; ring finger protein, LIM domain interacting; K16271 E3 ubiquitin-protein ligase RLIM [EC:6.3.2.19] (A)	--	[O]	Posttranslational modification, protein turnover, chaperones	E3 ubiquitin-protein ligase RLIM GN=RLIM OS=Homo sapiens (Human) PE=1 SV=3	O	Posttranslational modification, protein turnover, chaperones	E3 ubiquitin-protein ligase RLIM [Homo sapiens]
ENSG00000070367	1373	1150	1401	160	144	151	15.6676	12.2059	15.7954	2.01487	1.85822	1.89501	8.34e-71	-3.13868	down	--	--	Cellular Component: cytosol (GO:0005829);; Biological Process: exocytosis (GO:0006887);; Biological Process: post-Golgi vesicle-mediated transport (GO:0006892);; Biological Process: protein transport (GO:0015031);; Biological Process: membrane organization (GO:0016044);; Biological Process: cellular protein metabolic process (GO:0044267);; Molecular Function: protein N-terminus binding (GO:004748…	--	--	[U]	Intracellular trafficking, secretion, and vesicular transport	Exocyst complex component 5 GN=EXOC5 OS=Homo sapiens (Human) PE=1 SV=1	U	Intracellular trafficking, secretion, and vesicular transport	exocyst complex component 5 [Homo sapiens]
ENSG00000164342	23	17	37	4	4	1	0.648986	0.216075	0.85249	0.252065	0.250007	0.0362814	3.8e-05	-3.1288	down	[S]	Function unknown	Cellular Component: Golgi membrane (GO:0000139);; Biological Process: kidney development (GO:0001822);; Biological Process: negative regulation of leukocyte migration (GO:0002686);; Molecular Function: double-stranded RNA binding (GO:0003725);; Molecular Function: transmembrane signaling receptor activity (GO:0004888);; Molecular Function: protein binding (GO:0005515);; Cellular Component: endopl…	K05401|0|hsa:7098|TLR3, CD283, IIAE2; toll-like receptor 3; K05401 toll-like receptor 3 (A)	Toll-like receptor signaling pathway (ko04620);; Hepatitis C (ko05160);; Hepatitis B (ko05161);; Influenza A (ko05164);; Herpes simplex infection (ko05168)	[T]	Signal transduction mechanisms	Toll-like receptor 3 (Precursor) GN=TLR3 OS=Homo sapiens (Human) PE=1 SV=1	T	Signal transduction mechanisms	toll-like receptor 3 precursor [Homo sapiens]
ENSG00000129680	679	662	737	104	60	79	7.79325	7.4596	8.54763	1.25256	0.686415	0.903515	4.65e-69	-3.12755	down	--	--	Cellular Component: chromosome, centromeric region (GO:0000775);; Molecular Function: catalytic activity (GO:0003824);; Molecular Function: protein binding (GO:0005515);; Cellular Component: nucleolus (GO:0005730);; Cellular Component: cytoplasm (GO:0005737);; Cellular Component: centrosome (GO:0005813);; Cellular Component: spindle (GO:0005819);; Biological Process: response to stress (GO:000695…	K16807|0|hsa:79649|MAP7D3, MDP3; MAP7 domain containing 3; K16807 MAP7 domain-containing protein 3 (A)	--	--	--	MAP7 domain-containing protein 3 GN=MAP7D3 OS=Homo sapiens (Human) PE=1 SV=2	S	Function unknown	MAP7 domain-containing protein 3 isoform 1 [Homo sapiens]
ENSG00000180626	231	207	238	28	29	22	3.06861	2.11754	2.47006	1.051	0.672624	0.821308	8.72e-40	-3.12735	down	[R]	General function prediction only	Molecular Function: DNA binding (GO:0003677);; Cellular Component: nucleus (GO:0005634);; Biological Process: regulation of transcription, DNA-templated (GO:0006355);; Molecular Function: metal ion binding (GO:0046872);;	--	--	[R]	General function prediction only	Zinc finger protein 594 GN=ZNF594 OS=Homo sapiens (Human) PE=2 SV=3	K	Transcription	KIAA1871 protein [Homo sapiens]
ENSG00000060339	2277	2020	2128	280	230	244	29.5451	26.622	28.6854	4.84343	3.4909	3.06534	9.87e-108	-3.12132	down	--	--	Biological Process: mRNA splicing, via spliceosome (GO:0000398);; Cellular Component: chromosome, centromeric region (GO:0000775);; Molecular Function: nucleic acid binding (GO:0003676);; Molecular Function: RNA binding (GO:0003723);; Molecular Function: calcium ion binding (GO:0005509);; Molecular Function: protein binding (GO:0005515);; Cellular Component: nucleoplasm (GO:0005654);; Cellular Co…	--	--	[R]	General function prediction only	Cell division cycle and apoptosis regulator protein 1 GN=CCAR1 OS=Homo sapiens (Human) PE=1 SV=2	R	General function prediction only	cell division cycle and apoptosis regulator protein 1 isoform a [Homo sapiens]
ENSG00000096968	151	133	158	23	15	14	1.51131	1.3416	1.60206	0.301053	0.185209	0.139703	6.72e-30	-3.11859	down	[RTKL]	General function prediction only;; Signal transduction mechanisms;; Transcription;; Replication, recombination and repair	Biological Process: activation of MAPKK activity (GO:0000186);; Molecular Function: magnesium ion binding (GO:0000287);; Biological Process: negative regulation of cytokine production (GO:0001818);; Biological Process: vasculature development (GO:0001944);; Biological Process: adaptive immune response (GO:0002250);; Biological Process: myeloid cell activation involved in immune response (GO:00022…	K04447|0|hsa:3717|JAK2, JTK10, THCYT3; Janus kinase 2 (EC:2.7.10.2); K04447 Janus kinase 2 [EC:2.7.10.2] (A)	Chemokine signaling pathway (ko04062);; PI3K-Akt signaling pathway (ko04151);; Signaling pathways regulating pluripotency of stem cells (ko04550);; Jak-STAT signaling pathway (ko04630);; Cholinergic synapse (ko04725);; Prolactin signaling pathway (ko04917);; Adipocytokine signaling pathway (ko04920);; Leishmaniasis (ko05140);; Toxoplasmosis (ko05145);; Tuberculosis (ko05152);; Measles (ko05162);;…	[T]	Signal transduction mechanisms	Tyrosine-protein kinase JAK2 GN=JAK2 OS=Homo sapiens (Human) PE=1 SV=2	T	Signal transduction mechanisms	tyrosine-protein kinase JAK2 [Homo sapiens]
ENSG00000148773	8381	7047	9305	1696	637	589	28.3272	25.3616	31.5281	6.41102	2.34515	2.14016	8.39e-33	-3.11383	down	--	--	Cellular Component: chromosome, centromeric region (GO:0000775);; Cellular Component: condensed chromosome (GO:0000793);; Molecular Function: ATP binding (GO:0005524);; Cellular Component: nucleolus (GO:0005730);; Cellular Component: cytoplasm (GO:0005737);; Cellular Component: plasma membrane (GO:0005886);; Biological Process: DNA metabolic process (GO:0006259);; Biological Process: ion transpor…	K17582|0|ggo:101126693|MKI67; antigen KI-67 isoform 1; K17582 antigen KI-67 (A)	--	--	--	Antigen KI-67 GN=MKI67 OS=Homo sapiens (Human) PE=1 SV=2	R	General function prediction only	antigen KI-67 isoform 1 [Homo sapiens]
ENSG00000137962	645	524	644	64	72	78	6.21731	5.03582	6.35676	0.729581	0.787933	0.780028	3.94e-57	-3.11248	down	--	--	Biological Process: cytokinesis (GO:0000910);; Molecular Function: catalytic activity (GO:0003824);; Molecular Function: Rho GTPase activator activity (GO:0005100);; Cellular Component: Golgi apparatus (GO:0005794);; Cellular Component: cytosol (GO:0005829);; Biological Process: endocytosis (GO:0006897);; Biological Process: apoptotic process (GO:0006915);; Biological Process: chemotaxis (GO:0006…	--	--	[T]	Signal transduction mechanisms	Rho GTPase-activating protein 29 GN=ARHGAP29 OS=Homo sapiens (Human) PE=1 SV=2	T	Signal transduction mechanisms	rho GTPase-activating protein 29 [Homo sapiens]
ENSG00000136866	130	126	116	19	19	6	2.24104	2.10439	1.95735	0.281006	0.28596	0.0759063	2.16e-26	-3.10996	down	[R]	General function prediction only	Molecular Function: DNA binding (GO:0003677);; Molecular Function: sequence-specific DNA binding transcription factor activity (GO:0003700);; Cellular Component: nucleus (GO:0005634);; Cellular Component: nucleolus (GO:0005730);; Biological Process: regulation of transcription, DNA-templated (GO:0006355);; Biological Process: cytoskeleton organization (GO:0007010);; Molecular Function: zinc ion b…	K09228|0|hsa:7539|ZFP37, ZNF906, zfp-37; ZFP37 zinc finger protein; K09228 KRAB domain-containing zinc finger protein (A)	--	[R]	General function prediction only	Zinc finger protein 37 homolog GN=ZFP37 OS=Homo sapiens (Human) PE=2 SV=3	K	Transcription	zinc finger protein 37 homolog isoform 1 [Homo sapiens]
ENSG00000004700	1391	1245	1473	187	139	162	25.1908	22.3799	26.9571	3.67469	2.50168	2.87842	5.13e-91	-3.10463	down	[L]	Replication, recombination and repair	Biological Process: regulation of cyclin-dependent protein serine/threonine kinase activity (GO:0000079);; Molecular Function: bubble DNA binding (GO:0000405);; Biological Process: DNA double-strand break processing (GO:0000729);; Biological Process: DNA strand renaturation (GO:0000733);; Cellular Component: chromosome, telomeric region (GO:0000781);; Cellular Component: lateral element (GO:00008…	K10899|0|hsa:5965|RECQL, RECQL1, RecQ1; RecQ helicase-like (EC:3.6.4.12); K10899 ATP-dependent DNA helicase Q1 [EC:3.6.4.12] (A)	--	[R]	General function prediction only	ATP-dependent DNA helicase Q1 GN=RECQL OS=Homo sapiens (Human) PE=1 SV=3	L	Replication, recombination and repair	ATP-dependent DNA helicase Q1 [Homo sapiens]
ENSG00000112739	2189	1877	2004	267	227	227	24.9408	22.6902	24.4864	3.4704	2.4818	3.76433	7.41e-105	-3.10375	down	[RTKL]	General function prediction only;; Signal transduction mechanisms;; Transcription;; Replication, recombination and repair	Biological Process: mRNA splicing, via spliceosome (GO:0000398);; Biological Process: toll-like receptor signaling pathway (GO:0002224);; Molecular Function: transcription coactivator activity (GO:0003713);; Molecular Function: protein serine/threonine kinase activity (GO:0004674);; Molecular Function: protein tyrosine kinase activity (GO:0004713);; Molecular Function: protein binding (GO:0005515…	K08827|0|cjc:100404733|PRPF4B; pre-mRNA processing factor 4B; K08827 serine/threonine-protein kinase PRP4 [EC:2.7.11.1] (A)	--	[A]	RNA processing and modification	Serine/threonine-protein kinase PRP4 homolog GN=PRPF4B OS=Homo sapiens (Human) PE=1 SV=3	A	RNA processing and modification	serine/threonine-protein kinase PRP4 homolog [Homo sapiens]
ENSG00000148516	712	604	609	89	78	62	5.88766	5.01627	5.09669	0.670088	0.536282	0.436521	4.89e-66	-3.10138	down	[R]	General function prediction only	Biological Process: negative regulation of transcription from RNA polymerase II promoter (GO:0000122);; Molecular Function: DNA binding (GO:0003677);; Molecular Function: chromatin binding (GO:0003682);; Molecular Function: double-stranded DNA binding (GO:0003690);; Molecular Function: sequence-specific DNA binding transcription factor activity (GO:0003700);; Molecular Function: transcription coa…	K09299|0|hsa:6935|ZEB1, AREB6, BZP, DELTAEF1, FECD6, NIL2A, PPCD3, TCF8, ZFHEP, ZFHX1A; zinc finger E-box binding homeobox 1; K09299 zinc finger homeobox protein 1/2 (A)	Transcriptional misregulation in cancer (ko05202);; MicroRNAs in cancer (ko05206)	[K]	Transcription	Zinc finger E-box-binding homeobox 1 GN=ZEB1 OS=Homo sapiens (Human) PE=1 SV=2	K	Transcription	zinc finger E-box-binding homeobox 1 isoform f [Homo sapiens]
Human_newGene_3049	39	48	22	9	2	2	1.53646	1.82151	0.79237	0.281518	0.0856369	0.0629832	6.01e-06	-3.09992	down	[R]	General function prediction only	Cellular Component: integral component of membrane (GO:0016021);;	--	--	[M]	Cell wall/membrane/envelope biogenesis	Dysferlin GN=DYSF OS=Bos taurus (Bovine) PE=2 SV=1	M	Cell wall/membrane/envelope biogenesis	PREDICTED: LOW QUALITY PROTEIN: fer-1-like protein 4 [Loxodonta africana]
ENSG00000152409	712	680	1037	131	77	82	4.69439	4.49598	6.84785	0.930117	0.531139	0.554989	2.2e-13	-3.09862	down	--	--	Biological Process: cell morphogenesis (GO:0000902);; Molecular Function: transcription coactivator activity (GO:0003713);; Molecular Function: actin binding (GO:0003779);; Cellular Component: nucleus (GO:0005634);; Cellular Component: cytoplasm (GO:0005737);; Cellular Component: cytoskeleton (GO:0005856);; Biological Process: DNA repair (GO:0006281);; Biological Process: regulation of transcript…	--	--	--	--	Junction-mediating and -regulatory protein GN=JMY OS=Homo sapiens (Human) PE=1 SV=2	Z	Cytoskeleton	junction-mediating and -regulatory protein [Homo sapiens]
ENSG00000111647	542	467	697	59	67	78	7.01515	5.50612	8.28584	0.712369	1.07542	1.38969	2.63e-18	-3.09459	down	--	--	Molecular Function: identical protein binding (GO:0042802);; Molecular Function: histone deacetylase binding (GO:0042826);;	--	--	[S]	Function unknown	UHRF1-binding protein 1-like GN=UHRF1BP1L OS=Homo sapiens (Human) PE=1 SV=2	S	Function unknown	UHRF1-binding protein 1-like isoform a [Homo sapiens]
ENSG00000138768	1207	1059	864	145	124	105	17.4474	15.7226	12.9657	2.35872	1.91151	1.58938	2.23e-31	-3.09456	down	--	--	Cellular Component: Golgi membrane (GO:0000139);; Biological Process: mitotic cell cycle (GO:0000278);; Cellular Component: chromosome, centromeric region (GO:0000775);; Biological Process: immune system process (GO:0002376);; Cellular Component: nuclear envelope (GO:0005635);; Cellular Component: centrosome (GO:0005813);; Cellular Component: spindle (GO:0005819);; Cellular Component: cytosol (GO…	--	--	[U]	Intracellular trafficking, secretion, and vesicular transport	General vesicular transport factor p115 GN=USO1 OS=Homo sapiens (Human) PE=1 SV=2	U	Intracellular trafficking, secretion, and vesicular transport	general vesicular transport factor p115 isoform 1 [Homo sapiens]
ENSG00000169203	25	29	21	5	3	1	1.11509	1.25614	0.922533	0.245142	0.148976	0.0503724	1.12e-07	-3.09036	down	--	--	Cellular Component: extracellular region (GO:0005576);; Cellular Component: nuclear envelope (GO:0005635);; Cellular Component: integral component of membrane (GO:0016021);; Biological Process: macromolecule localization (GO:0033036);; Biological Process: cellular macromolecule biosynthetic process (GO:0034645);; Cellular Component: protein complex (GO:0043234);; Biological Process: primary metab…	--	--	--	--	Nuclear pore complex-interacting protein family member B5 GN=NPIPB5 OS=Homo sapiens (Human) PE=2 SV=3	S	Function unknown	nuclear pore complex interacting protein family member [Homo sapiens]
ENSG00000137776	1713	1618	1466	232	166	179	24.031	22.1582	19.8707	4.23007	2.50814	2.5361	1.06e-95	-3.08584	down	--	--	Molecular Function: nucleotide binding (GO:0000166);; Cellular Component: kinetochore (GO:0000776);; Molecular Function: DNA binding (GO:0003677);; Molecular Function: RNA binding (GO:0003723);; Cellular Component: nucleolus (GO:0005730);; Cellular Component: cytosol (GO:0005829);; Cellular Component: plasma membrane (GO:0005886);; Cellular Component: focal adhesion (GO:0005925);; Biological Proc…	--	--	--	--	SAFB-like transcription modulator GN=SLTM OS=Homo sapiens (Human) PE=1 SV=2	K	Transcription	SAFB-like transcription modulator isoform a [Homo sapiens]
ENSG00000168944	516	494	527	70	71	44	6.48749	6.23471	6.48093	0.939403	1.11134	1.53004	2.68e-59	-3.08493	down	--	--	Cellular Component: kinetochore (GO:0000776);; Cellular Component: condensed chromosome, centromeric region (GO:0000779);; Molecular Function: motor activity (GO:0003774);; Cellular Component: cytoplasm (GO:0005737);; Cellular Component: centrosome (GO:0005813);; Biological Process: mitotic nuclear division (GO:0007067);; Biological Process: cell communication (GO:0007154);; Molecular Function: p…	K16459|0|ggo:101141632|CEP120; centrosomal protein of 120 kDa isoform 1; K16459 centrosomal protein CEP120 (A)	--	--	--	Centrosomal protein of 120 kDa GN=CEP120 OS=Homo sapiens (Human) PE=1 SV=2	Z	Cytoskeleton	centrosomal protein of 120 kDa isoform 1 [Homo sapiens]
Human_newGene_1782	301	246	317	33	33	38	1.23098	1.01382	1.31677	0.154018	0.144962	0.164761	3.77e-42	-3.08459	down	[L]	Replication, recombination and repair	Molecular Function: binding (GO:0005488);; Biological Process: nucleobase-containing compound metabolic process (GO:0006139);; Molecular Function: hydrolase activity (GO:0016787);; Biological Process: macromolecule metabolic process (GO:0043170);;	--	--	[R]	General function prediction only	Histone demethylase UTY GN=UTY OS=Pan troglodytes (Chimpanzee) PE=2 SV=1	R	General function prediction only	pol protein [Oryctolagus cuniculus]
ENSG00000092140	584	541	469	53	77	62	8.5778	8.12316	7.22884	0.974736	1.231	1.16356	3.03e-60	-3.08241	down	--	--	Biological Process: protein polyubiquitination (GO:0000209);; Biological Process: blastocyst development (GO:0001824);; Molecular Function: ubiquitin-protein transferase activity (GO:0004842);; Cellular Component: nucleolus (GO:0005730);; Cellular Component: Golgi apparatus (GO:0005794);; Cellular Component: plasma membrane (GO:0005886);; Biological Process: regulation of transcription, DNA-templ…	--	--	[K]	Transcription	G2/M phase-specific E3 ubiquitin-protein ligase GN=G2E3 OS=Homo sapiens (Human) PE=1 SV=1	O	Posttranslational modification, protein turnover, chaperones	KIAA1333 protein [Homo sapiens]
ENSG00000198087	1203	1074	1187	203	106	109	14.4379	13.1691	14.7686	2.74556	1.35442	1.36431	5.11e-84	-3.08223	down	--	--	Cellular Component: ruffle (GO:0001726);; Biological Process: immune system process (GO:0002376);; Molecular Function: motor activity (GO:0003774);; Molecular Function: guanyl-nucleotide exchange factor activity (GO:0005085);; Molecular Function: receptor binding (GO:0005102);; Molecular Function: structural constituent of cytoskeleton (GO:0005200);; Molecular Function: calmodulin binding (GO:000…	K13738|0|hsa:23607|CD2AP, CMS; CD2-associated protein; K13738 CD2-associated protein (A)	Bacterial invasion of epithelial cells (ko05100)	[T]	Signal transduction mechanisms	CD2-associated protein GN=CD2AP OS=Homo sapiens (Human) PE=1 SV=1	T	Signal transduction mechanisms	CD2-associated protein [Homo sapiens]
ENSG00000163714	3695	3199	3439	468	369	410	46.0374	40.1927	44.6702	7.12403	5.85437	6.20596	3.79e-120	-3.081	down	--	--	Molecular Function: nucleotide binding (GO:0000166);; Biological Process: RNA splicing, via transesterification reactions (GO:0000375);; Molecular Function: RNA binding (GO:0003723);; Molecular Function: protein binding (GO:0005515);; Cellular Component: nucleolus (GO:0005730);; Biological Process: transcription, DNA-templated (GO:0006351);; Biological Process: RNA processing (GO:0006396);; Biolo…	K12842|0|pps:100972098|U2SURP; U2 snRNP-associated SURP domain containing; K12842 U2-associated protein SR140 (A)	Spliceosome (ko03040)	[R]	General function prediction only	U2 snRNP-associated SURP motif-containing protein GN=U2SURP OS=Homo sapiens (Human) PE=1 SV=2	A	RNA processing and modification	U2 snRNP-associated SURP motif-containing protein [Homo sapiens]
ENSG00000138448	1348	1078	1276	155	151	141	13.9523	11.5326	13.8039	1.78992	1.6408	1.51784	4.52e-63	-3.07987	down	--	--	Biological Process: angiogenesis (GO:0001525);; Molecular Function: opsonin binding (GO:0001846);; Biological Process: antigen processing and presentation of exogenous peptide antigen via MHC class I, TAP-dependent (GO:0002479);; Biological Process: system process (GO:0003008);; Molecular Function: protein kinase C binding (GO:0005080);; Molecular Function: platelet-derived growth factor receptor…	K06487|0|ptr:459807|ITGAV; integrin, alpha V; K06487 integrin alpha V (A)	Phagosome (ko04145);; PI3K-Akt signaling pathway (ko04151);; Focal adhesion (ko04510);; ECM-receptor interaction (ko04512);; Cell adhesion molecules (CAMs) (ko04514);; Regulation of actin cytoskeleton (ko04810);; Thyroid hormone signaling pathway (ko04919);; Pathways in cancer (ko05200);; Proteoglycans in cancer (ko05205);; Small cell lung cancer (ko05222);; Hypertrophic cardiomyopathy (HCM) (ko0…	[W]	Extracellular structures	Integrin alpha-V light chain (Precursor) GN=ITGAV OS=Homo sapiens (Human) PE=1 SV=2	W	Extracellular structures	RecName: Full=Integrin alpha-V; AltName: Full=Vitronectin receptor subunit alpha; AltName: CD_antigen=CD51; Contains: RecName: Full=Integrin alpha-V heavy chain; Contains: RecName: Full=Integrin alpha-V light chain; Flags: Precursor [Homo sapiens]
ENSG00000127870	960	933	1216	148	118	111	16.792	16.4706	21.5492	2.63593	1.91028	1.92719	7.6e-32	-3.07522	down	--	--	Cellular Component: ubiquitin ligase complex (GO:0000151);; Molecular Function: DNA binding (GO:0003677);; Molecular Function: ubiquitin-protein transferase activity (GO:0004842);; Molecular Function: frizzled binding (GO:0005109);; Cellular Component: cytoplasm (GO:0005737);; Cellular Component: endosome (GO:0005768);; Cellular Component: integral component of plasma membrane (GO:0005887);; Biol…	--	--	[O]	Posttranslational modification, protein turnover, chaperones	E3 ubiquitin-protein ligase RNF6 GN=RNF6 OS=Homo sapiens (Human) PE=1 SV=1	O	Posttranslational modification, protein turnover, chaperones	E3 ubiquitin-protein ligase RNF6 [Homo sapiens]
ENSG00000025796	2439	2478	2499	369	290	240	24.225	25.0121	27.7518	4.11214	3.66632	2.51004	5.93e-110	-3.07514	down	[U]	Intracellular trafficking, secretion, and vesicular transport	Biological Process: mRNA splicing, via spliceosome (GO:0000398);; Biological Process: liver development (GO:0001889);; Molecular Function: ATP-dependent RNA helicase activity (GO:0004004);; Molecular Function: receptor activity (GO:0004872);; Cellular Component: U5 snRNP (GO:0005682);; Cellular Component: nucleolus (GO:0005730);; Cellular Component: endoplasmic reticulum membrane (GO:0005789);; C…	K09540|0|hgl:101701880|Sec63; SEC63 homolog (S. cerevisiae); K09540 translocation protein SEC63 (A)	Protein export (ko03060);; Protein processing in endoplasmic reticulum (ko04141)	[UO]	Intracellular trafficking, secretion, and vesicular transport;; Posttranslational modification, protein turnover, chaperones	Translocation protein SEC63 homolog GN=SEC63 OS=Homo sapiens (Human) PE=1 SV=2	U	Intracellular trafficking, secretion, and vesicular transport	translocation protein SEC63 homolog [Homo sapiens]
ENSG00000114346	1547	1433	1562	200	179	172	25.1275	27.7067	29.4132	5.26329	3.42751	3.26868	3.36e-93	-3.07363	down	--	--	Biological Process: cell morphogenesis (GO:0000902);; Biological Process: immune system process (GO:0002376);; Biological Process: system process (GO:0003008);; Molecular Function: signal transducer activity (GO:0004871);; Molecular Function: Rho guanyl-nucleotide exchange factor activity (GO:0005089);; Molecular Function: GTPase activator activity (GO:0005096);; Molecular Function: phospholipid …	--	--	[T]	Signal transduction mechanisms	Protein ECT2 GN=ECT2 OS=Homo sapiens (Human) PE=1 SV=4	T	Signal transduction mechanisms	protein ECT2 isoform a [Homo sapiens]
ENSG00000112742	923	886	1083	108	128	116	18.2417	18.0644	22.5769	2.39293	3.06075	2.37768	6.44e-58	-3.06884	down	[RTKL]	General function prediction only;; Signal transduction mechanisms;; Transcription;; Replication, recombination and repair	Biological Process: MAPK cascade (GO:0000165);; Molecular Function: protein serine/threonine kinase activity (GO:0004674);; Molecular Function: protein serine/threonine/tyrosine kinase activity (GO:0004712);; Molecular Function: protein tyrosine kinase activity (GO:0004713);; Molecular Function: ATP binding (GO:0005524);; Cellular Component: centrosome (GO:0005813);; Cellular Component: spindle (…	K08866|0|hsa:7272|TTK, CT96, ESK, MPH1, MPS1, MPS1L1, PYT; TTK protein kinase (EC:2.7.12.1); K08866 serine/threonine-protein kinase TTK/MPS1 [EC:2.7.12.1] (A)	Cell cycle (ko04110)	[D]	Cell cycle control, cell division, chromosome partitioning	Dual specificity protein kinase TTK GN=TTK OS=Homo sapiens (Human) PE=1 SV=2	D	Cell cycle control, cell division, chromosome partitioning	dual specificity protein kinase TTK isoform 1 [Homo sapiens]
ENSG00000198554	766	731	471	107	55	78	9.39379	9.17458	6.05527	1.61054	0.919141	1.35947	5.34e-14	-3.06561	down	[R]	General function prediction only	Cellular Component: histone acetyltransferase complex (GO:0000123);; Biological Process: microtubule cytoskeleton organization (GO:0000226);; Biological Process: mitotic cell cycle (GO:0000278);; Biological Process: RNA splicing, via transesterification reactions (GO:0000375);; Cellular Component: chromosome, centromeric region (GO:0000775);; Molecular Function: DNA binding (GO:0003677);; Molecul…	K11274|0|ggo:101130838|WDHD1; WD repeat and HMG-box DNA-binding protein 1; K11274 chromosome transmission fidelity protein 4 (A)	--	[R]	General function prediction only	WD repeat and HMG-box DNA-binding protein 1 GN=WDHD1 OS=Homo sapiens (Human) PE=1 SV=1	R	General function prediction only	WD repeat and HMG-box DNA-binding protein 1 isoform 1 [Homo sapiens]
ENSG00000165288	374	328	329	67	24	35	2.10642	1.91396	1.95613	0.444419	0.147359	0.200772	1.73e-48	-3.06406	down	[R]	General function prediction only	Cellular Component: histone acetyltransferase complex (GO:0000123);; Biological Process: mitotic cell cycle (GO:0000278);; Molecular Function: histone acetyltransferase activity (GO:0004402);; Molecular Function: protein binding (GO:0005515);; Cellular Component: transcription factor complex (GO:0005667);; Cellular Component: microtubule organizing center (GO:0005815);; Biological Process: regula…	K11798|0|hsa:254065|BRWD3, BRODL, MRX93; bromodomain and WD repeat domain containing 3; K11798 bromodomain and WD repeat domain containing protein 1/3 (A)	--	[R]	General function prediction only	Bromodomain and WD repeat-containing protein 3 GN=BRWD3 OS=Homo sapiens (Human) PE=1 SV=2	R	General function prediction only	RecName: Full=Bromodomain and WD repeat-containing protein 3 [Homo sapiens]
ENSG00000156103	154	99	91	9	19	14	1.00543	0.65019	0.606306	0.204727	0.130755	0.467978	1.59e-09	-3.06087	down	--	--	Biological Process: ossification (GO:0001503);; Biological Process: morphogenesis of an epithelium (GO:0002009);; Molecular Function: metalloendopeptidase activity (GO:0004222);; Molecular Function: calcium ion binding (GO:0005509);; Molecular Function: protein binding (GO:0005515);; Cellular Component: proteinaceous extracellular matrix (GO:0005578);; Cellular Component: Golgi lumen (GO:0005796)…	K07996|0|ptr:736322|MMP16; matrix metallopeptidase 16 (membrane-inserted); K07996 matrix metalloproteinase-16 (membrane-inserted) [EC:3.4.24.-] (A)	MicroRNAs in cancer (ko05206)	[OW]	Posttranslational modification, protein turnover, chaperones;; Extracellular structures	Matrix metalloproteinase-16 (Precursor) GN=MMP16 OS=Homo sapiens (Human) PE=1 SV=2	3007		matrix metalloproteinase-16 precursor [Homo sapiens]
ENSG00000058272	731	779	910	105	87	105	7.32672	8.05689	9.38109	2.04284	0.970033	1.3301	3.21e-50	-3.05771	down	[R]	General function prediction only	Biological Process: G2/M transition of mitotic cell cycle (GO:0000086);; Cellular Component: proteasome complex (GO:0000502);; Cellular Component: kinetochore (GO:0000776);; Molecular Function: enzyme inhibitor activity (GO:0004857);; Molecular Function: signal transducer activity (GO:0004871);; Cellular Component: nuclear envelope (GO:0005635);; Cellular Component: nucleoplasm (GO:0005654);; Cel…	K06270|0|hsa:4659|PPP1R12A, M130, MBS, MYPT1; protein phosphatase 1, regulatory subunit 12A; K06270 protein phosphatase 1 regulatory subunit 12A (A)	cGMP-PKG signaling pathway (ko04022);; cAMP signaling pathway (ko04024);; Vascular smooth muscle contraction (ko04270);; Focal adhesion (ko04510);; Platelet activation (ko04611);; Regulation of actin cytoskeleton (ko04810);; Oxytocin signaling pathway (ko04921);; Proteoglycans in cancer (ko05205)	[OT]	Posttranslational modification, protein turnover, chaperones;; Signal transduction mechanisms	Protein phosphatase 1 regulatory subunit 12A GN=PPP1R12A OS=Homo sapiens (Human) PE=1 SV=1	3588		protein phosphatase 1 regulatory subunit 12A isoform a [Homo sapiens]
ENSG00000039123	2104	1951	1942	279	247	211	31.3021	29.095	29.4171	4.7058	3.9536	3.39355	6.27e-102	-3.05473	down	[L]	Replication, recombination and repair	Cellular Component: exosome (RNase complex) (GO:0000178);; Biological Process: mRNA splicing, via spliceosome (GO:0000398);; Biological Process: maturation of 5.8S rRNA (GO:0000460);; Molecular Function: nucleic acid binding (GO:0003676);; Molecular Function: double-stranded DNA binding (GO:0003690);; Molecular Function: double-stranded RNA binding (GO:0003725);; Molecular Function: single-strand…	K12598|0|hsa:23517|SKIV2L2, Dob1, KIAA0052, Mtr4, fSAP118; superkiller viralicidic activity 2-like 2 (S. cerevisiae) (EC:3.6.4.13); K12598 ATP-dependent RNA helicase DOB1 [EC:3.6.4.13] (A)	RNA degradation (ko03018)	[A]	RNA processing and modification	Superkiller viralicidic activity 2-like 2 GN=SKIV2L2 OS=Homo sapiens (Human) PE=1 SV=3	A	RNA processing and modification	SKIV2L2 protein, partial [Homo sapiens]
ENSG00000197323	1260	1123	1370	203	122	137	9.89623	8.98402	11.0657	1.74855	1.06306	1.14859	2.93e-66	-3.0534	down	--	--	Biological Process: negative regulation of transcription from RNA polymerase II promoter (GO:0000122);; Cellular Component: chromatin (GO:0000785);; Molecular Function: p53 binding (GO:0002039);; Molecular Function: DNA binding (GO:0003677);; Molecular Function: chromatin binding (GO:0003682);; Molecular Function: transcription coactivator activity (GO:0003713);; Molecular Function: transcription…	K08883|0|hsa:51592|TRIM33, ECTO, PTC7, RFG7, TF1G, TIF1G, TIF1GAMMA, TIFGAMMA; tripartite motif containing 33; K08883 tripartite motif-containing protein 33 [EC:6.3.2.19] (A)	--	[O]	Posttranslational modification, protein turnover, chaperones	E3 ubiquitin-protein ligase TRIM33 GN=TRIM33 OS=Homo sapiens (Human) PE=1 SV=3	K	Transcription	E3 ubiquitin-protein ligase TRIM33 isoform alpha [Homo sapiens]
ENSG00000136021	952	883	1131	125	113	127	12.9759	11.5269	15.9876	2.26111	1.6239	1.60533	1.53e-42	-3.05339	down	[RTKL]	General function prediction only;; Signal transduction mechanisms;; Transcription;; Replication, recombination and repair	Biological Process: reproduction (GO:0000003);; Biological Process: cell activation (GO:0001775);; Biological Process: positive regulation of protein phosphorylation (GO:0001934);; Biological Process: positive regulation of receptor internalization (GO:0002092);; Biological Process: toll-like receptor signaling pathway (GO:0002224);; Biological Process: system process (GO:0003008);; Molecular Fun…	K17541|0|hsa:55681|SCYL2, CVAK104; SCY1-like 2 (S. cerevisiae); K17541 SCY1-like protein 2 (A)	--	[T]	Signal transduction mechanisms	SCY1-like protein 2 GN=SCYL2 OS=Homo sapiens (Human) PE=1 SV=1	T	Signal transduction mechanisms	SCY1-like protein 2 [Homo sapiens]
ENSG00000197978	221	213	175	21	19	35	3.885	3.66389	3.01005	0.727471	0.596258	1.01474	4.11e-36	-3.05094	down	--	--	--	--	--	[S]	Function unknown	Golgin subfamily A member 6-like protein 9 GN=GOLGA6L9 OS=Homo sapiens (Human) PE=2 SV=3	S	Function unknown	Golgin subfamily A member 6-like protein 9 isoform 1 [Homo sapiens]
ENSG00000107771	314	336	355	54	35	35	3.30403	3.46605	3.25463	0.591804	0.627852	0.647565	1.41e-47	-3.05032	down	--	--	Biological Process: microtubule bundle formation (GO:0001578);; Molecular Function: microtubule binding (GO:0008017);; Cellular Component: microtubule cytoskeleton (GO:0015630);;	--	--	--	--	Serine-rich coiled-coil domain-containing protein 2 GN=CCSER2 OS=Homo sapiens (Human) PE=2 SV=2	S	Function unknown	serine-rich coiled-coil domain-containing protein 2 isoform 1 [Homo sapiens]
ENSG00000123104	565	410	506	86	61	36	3.27072	2.78696	2.93657	0.467812	0.706255	0.17396	3.39e-29	-3.04711	down	--	--	Molecular Function: inositol hexakisphosphate binding (GO:0000822);; Biological Process: response to hypoxia (GO:0001666);; Biological Process: regulation of heart rate (GO:0002027);; Molecular Function: intracellular ligand-gated calcium channel activity (GO:0005218);; Molecular Function: inositol 1,4,5-trisphosphate-sensitive calcium-release channel activity (GO:0005220);; Cellular Component: n…	K04959|0|hsa:3709|ITPR2, CFAP48, IP3R2; inositol 1,4,5-trisphosphate receptor, type 2; K04959 inositol 1,4,5-triphosphate receptor type 2 (A)	Calcium signaling pathway (ko04020);; cGMP-PKG signaling pathway (ko04022);; Phosphatidylinositol signaling system (ko04070);; Oocyte meiosis (ko04114);; Vascular smooth muscle contraction (ko04270);; Gap junction (ko04540);; Platelet activation (ko04611);; Long-term potentiation (ko04720);; Retrograde endocannabinoid signaling (ko04723);; Glutamatergic synapse (ko04724);; Cholinergic synapse (ko…	[T]	Signal transduction mechanisms	Inositol 1,4,5-trisphosphate receptor type 2 GN=ITPR2 OS=Homo sapiens (Human) PE=1 SV=2	T	Signal transduction mechanisms	inositol 1,4,5-trisphosphate receptor type 2 [Homo sapiens]
ENSG00000157106	2643	2038	2636	276	324	305	12.368	9.9815	13.0431	2.50996	6.07955	4.21576	2.72e-39	-3.04495	down	[TDBLU]	Signal transduction mechanisms;; Cell cycle control, cell division, chromosome partitioning;; Chromatin structure and dynamics;; Replication, recombination and repair;; Intracellular trafficking, secretion, and vesicular transport	Biological Process: DNA damage checkpoint (GO:0000077);; Biological Process: nuclear-transcribed mRNA catabolic process, nonsense-mediated decay (GO:0000184);; Biological Process: regulation of protein phosphorylation (GO:0001932);; Biological Process: regulation of immune system process (GO:0002682);; Molecular Function: DNA binding (GO:0003677);; Molecular Function: protein serine/threonine kin…	K08873|0|hsa:23049|SMG1, 61E3.4, ATX, LIP; SMG1 phosphatidylinositol 3-kinase-related kinase (EC:2.7.11.1); K08873 PI-3-kinase-related kinase SMG-1 (A)	mRNA surveillance pathway (ko03015)	[L]	Replication, recombination and repair	Serine/threonine-protein kinase SMG1 GN=SMG1 OS=Homo sapiens (Human) PE=1 SV=3	T	Signal transduction mechanisms	serine/threonine-protein kinase SMG1 [Homo sapiens]
ENSG00000163510	555	527	476	88	49	57	7.88423	8.29213	7.50958	1.58878	0.899864	0.876774	2.44e-58	-3.03639	down	--	--	Molecular Function: DNA binding (GO:0003677);; Molecular Function: RNA binding (GO:0003723);; Molecular Function: protein binding (GO:0005515);; Cellular Component: nucleolus (GO:0005730);; Cellular Component: cytoplasm (GO:0005737);; Biological Process: cell communication (GO:0007154);; Biological Process: multicellular organismal development (GO:0007275);; Biological Process: regulation of mRNA…	K13100|0|hsa:57703|CWC22, EIF4GL, NCM, fSAPb; CWC22 spliceosome-associated protein; K13100 pre-mRNA-splicing factor CWC22 (A)	--	[R]	General function prediction only	Pre-mRNA-splicing factor CWC22 homolog GN=CWC22 OS=Homo sapiens (Human) PE=1 SV=3	R	General function prediction only	KIAA1604 protein [Homo sapiens]
ENSG00000177485	690	689	759	83	90	94	10.2155	10.701	11.6605	1.35715	1.36756	1.41331	6.6e-67	-3.03172	down	[R]	General function prediction only	Biological Process: negative regulation of transcription from RNA polymerase II promoter (GO:0000122);; Molecular Function: DNA binding (GO:0003677);; Molecular Function: protein binding (GO:0005515);; Cellular Component: nucleolus (GO:0005730);; Cellular Component: cytoplasm (GO:0005737);; Cellular Component: plasma membrane (GO:0005886);; Biological Process: regulation of transcription, DNA-tem…	K10507|0|hsa:10009|ZBTB33, ZNF-kaiso, ZNF348; zinc finger and BTB domain containing 33; K10507 zinc finger and BTB domain-containing protein 33 (A)	--	[R]	General function prediction only	Transcriptional regulator Kaiso GN=ZBTB33 OS=Homo sapiens (Human) PE=1 SV=2	R	General function prediction only	transcriptional regulator Kaiso [Homo sapiens]
ENSG00000033178	816	787	639	100	101	79	8.20271	6.69836	5.58973	1.22941	1.80676	0.901819	3.43e-49	-3.03088	down	[H]	Coenzyme transport and metabolism	Molecular Function: protein binding (GO:0005515);; Molecular Function: ATP binding (GO:0005524);; Cellular Component: nucleus (GO:0005634);; Cellular Component: cytoplasm (GO:0005737);; Biological Process: ubiquitin-dependent protein catabolic process (GO:0006511);; Biological Process: apoptotic process (GO:0006915);; Biological Process: cell cycle (GO:0007049);; Molecular Function: small protein…	K10699|0|hsa:55236|UBA6, E1-L2, MOP-4, UBE1L2; ubiquitin-like modifier activating enzyme 6; K10699 ubiquitin-activating enzyme E1-like protein 2 [EC:6.3.2.19] (A)	Ubiquitin mediated proteolysis (ko04120)	[O]	Posttranslational modification, protein turnover, chaperones	Ubiquitin-like modifier-activating enzyme 6 GN=UBA6 OS=Homo sapiens (Human) PE=1 SV=1	O	Posttranslational modification, protein turnover, chaperones	ubiquitin-like modifier-activating enzyme 6 [Homo sapiens]
Human_newGene_2054	99	108	112	11	17	12	1.85454	2.46483	2.41408	0.350473	0.575952	0.318576	7.14e-23	-3.02551	down	[R]	General function prediction only	Biological Process: mRNA splicing, via spliceosome (GO:0000398);; Molecular Function: nucleic acid binding (GO:0003676);; Molecular Function: ATP-dependent RNA helicase activity (GO:0004004);; Molecular Function: ATP binding (GO:0005524);; Cellular Component: U5 snRNP (GO:0005682);; Cellular Component: catalytic step 2 spliceosome (GO:0071013);;	K12854|0|cjc:100408502|U5 small nuclear ribonucleoprotein 200 kDa helicase-like; K12854 pre-mRNA-splicing helicase BRR2 [EC:3.6.4.13] (A)	Spliceosome (ko03040)	[A]	RNA processing and modification	Importin subunit alpha-8 GN=KPNA7 OS=Bos taurus (Bovine) PE=1 SV=2	A	RNA processing and modification	PREDICTED: U5 small nuclear ribonucleoprotein 200 kDa helicase-like [Sus scrofa]
ENSG00000189190	893	895	866	122	97	114	15.929	17.5765	17.9615	5.08025	8.13798	7.20532	3.62e-73	-3.0251	down	[R]	General function prediction only	Molecular Function: DNA binding (GO:0003677);; Cellular Component: nucleus (GO:0005634);; Biological Process: regulation of transcription, DNA-templated (GO:0006355);; Molecular Function: metal ion binding (GO:0046872);;	--	--	[R]	General function prediction only	Zinc finger protein 600 GN=ZNF600 OS=Homo sapiens (Human) PE=1 SV=2	K	Transcription	PREDICTED: zinc finger protein 600 isoform X6 [Homo sapiens]
ENSG00000115760	1769	1350	1642	249	177	172	11.8248	11.4497	8.89995	2.14996	1.29476	1.77044	1.19e-42	-3.02344	down	[O]	Posttranslational modification, protein turnover, chaperones	Biological Process: reproduction (GO:0000003);; Cellular Component: ubiquitin ligase complex (GO:0000151);; Biological Process: protein polyubiquitination (GO:0000209);; Cellular Component: chromatin (GO:0000785);; Cellular Component: spindle pole (GO:0000922);; Biological Process: response to hypoxia (GO:0001666);; Biological Process: toll-like receptor signaling pathway (GO:0002224);; Biologica…	K10586|0|hsa:57448|BIRC6, APOLLON, BRUCE; baculoviral IAP repeat containing 6; K10586 baculoviral IAP repeat-containing protein 6 (apollon) [EC:6.3.2.19] (A)	Ubiquitin mediated proteolysis (ko04120)	[O]	Posttranslational modification, protein turnover, chaperones	Baculoviral IAP repeat-containing protein 6 GN=BIRC6 OS=Homo sapiens (Human) PE=1 SV=2	22851		baculoviral IAP repeat-containing protein 6 [Homo sapiens]
ENSG00000196504	2876	2553	2947	360	345	347	29.3915	24.3579	32.9234	5.59108	8.20945	5.34314	9.49e-111	-3.0234	down	[A]	RNA processing and modification	Molecular Function: nucleic acid binding (GO:0003676);; Cellular Component: nucleolus (GO:0005730);; Biological Process: transcription from RNA polymerase II promoter (GO:0006366);; Biological Process: mRNA processing (GO:0006397);; Biological Process: cytoskeleton organization (GO:0007010);; Biological Process: regulation of cell shape (GO:0008360);; Biological Process: RNA splicing (GO:0008380)…	K12821|0|hsa:55660|PRPF40A, FBP-11, FBP11, FLAF1, FNBP3, HIP-10, HIP10, HYPA, NY-REN-6, Prp40; PRP40 pre-mRNA processing factor 40 homolog A (S. cerevisiae); K12821 pre-mRNA-processing factor 40 (A)	Spliceosome (ko03040)	[A]	RNA processing and modification	Pre-mRNA-processing factor 40 homolog A GN=HSPC225 OS=Homo sapiens (Human) PE=1 SV=2	A	RNA processing and modification	pre-mRNA-processing factor 40 homolog A [Homo sapiens]
ENSG00000119969	1750	1934	1705	258	190	231	23.7858	20.8576	22.1809	3.86407	4.35747	8.24023	1.62e-96	-3.01932	down	[KL]	Transcription;; Replication, recombination and repair	Biological Process: mitotic cell cycle (GO:0000278);; Cellular Component: nuclear chromatin (GO:0000790);; Biological Process: urogenital system development (GO:0001655);; Molecular Function: DNA binding (GO:0003677);; Molecular Function: chromatin binding (GO:0003682);; Molecular Function: transcription cofactor activity (GO:0003712);; Molecular Function: ATP-dependent DNA helicase activity (GO:…	--	--	[K]	Transcription	Lymphoid-specific helicase OS=Homo sapiens (Human) PE=1 SV=1	K	Transcription	lymphoid-specific helicase isoform 2 [Homo sapiens]
ENSG00000173193	274	275	370	45	36	35	1.84749	1.88577	2.54906	0.341734	0.261441	0.251933	1.06e-21	-3.01755	down	[R]	General function prediction only	Cellular Component: nuclear chromosome (GO:0000228);; Molecular Function: nucleic acid binding (GO:0003676);; Molecular Function: NAD+ ADP-ribosyltransferase activity (GO:0003950);; Molecular Function: protein binding (GO:0005515);; Cellular Component: nucleus (GO:0005634);; Cellular Component: nucleolus (GO:0005730);; Cellular Component: cytoplasm (GO:0005737);; Cellular Component: Golgi apparat…	K15261|0|hsa:54625|PARP14, ARTD8, BAL2, PARP-14, pART8; poly (ADP-ribose) polymerase family, member 14 (EC:2.4.2.30); K15261 poly [ADP-ribose] polymerase 10/14/15 [EC:2.4.2.30] (A)	--	--	--	Poly [ADP-ribose] polymerase 14 GN=PARP14 OS=Homo sapiens (Human) PE=1 SV=3	9305		poly [ADP-ribose] polymerase 14 [Homo sapiens]
ENSG00000229676	210	170	199	23	20	30	3.34916	2.79775	3.394	0.432122	0.338696	0.505766	1.82e-34	-3.01752	down	[R]	General function prediction only	Biological Process: negative regulation of transcription from RNA polymerase II promoter (GO:0000122);; Molecular Function: DNA binding (GO:0003677);; Molecular Function: sequence-specific DNA binding transcription factor activity (GO:0003700);; Molecular Function: transcription corepressor activity (GO:0003714);; Cellular Component: nucleus (GO:0005634);; Cellular Component: nucleolus (GO:000573…	K09228|0|hsa:57615|ZNF492, ZNF115; zinc finger protein 492; K09228 KRAB domain-containing zinc finger protein (A)	--	[R]	General function prediction only	Zinc finger protein 492 GN=ZNF492 OS=Homo sapiens (Human) PE=2 SV=2	R	General function prediction only	KIAA1473 protein [Homo sapiens]
ENSG00000198146	998	911	1023	153	109	108	13.8032	12.8726	14.8778	2.39572	1.59882	1.56087	5.39e-76	-3.01718	down	[R]	General function prediction only	Molecular Function: sequence-specific DNA binding RNA polymerase II transcription factor activity (GO:0000981);; Molecular Function: DNA binding (GO:0003677);; Cellular Component: nucleus (GO:0005634);; Biological Process: regulation of transcription from RNA polymerase II promoter (GO:0006357);; Molecular Function: metal ion binding (GO:0046872);;	--	--	[R]	General function prediction only	Zinc finger protein 770 GN=ZNF770 OS=Homo sapiens (Human) PE=2 SV=1	K	Transcription	zinc finger protein 770 [Homo sapiens]
ENSG00000169914	1055	916	1029	131	138	110	10.7048	9.62635	10.5361	1.44036	1.45767	1.1957	1.16e-76	-3.0147	down	[O]	Posttranslational modification, protein turnover, chaperones	--	K13717|0|hsa:23252|OTUD3, DUBA4; OTU deubiquitinase 3 (EC:3.4.19.12); K13717 OTU domain-containing protein 3 [EC:3.4.19.12] (A)	--	--	--	OTU domain-containing protein 3 GN=OTUD3 OS=Homo sapiens (Human) PE=1 SV=1	S	Function unknown	OTU domain-containing protein 3 [Homo sapiens]
ENSG00000163629	1066	939	944	153	109	111	7.91078	7.15136	6.81144	1.56583	1.11831	3.02545	4.75e-76	-3.01337	down	[T]	Signal transduction mechanisms	Cellular Component: immunological synapse (GO:0001772);; Biological Process: vasculature development (GO:0001944);; Biological Process: negative regulation of cytokine-mediated signaling pathway (GO:0001960);; Molecular Function: protein tyrosine phosphatase activity (GO:0004725);; Molecular Function: transmembrane receptor protein tyrosine phosphatase activity (GO:0005001);; Molecular Function: …	K02374|0|hsa:5783|PTPN13, FAP-1, PNP1, PTP-BAS, PTP-BL, PTP1E, PTPL1, PTPLE, hPTP1E; protein tyrosine phosphatase, non-receptor type 13 (APO-1/CD95 (Fas)-associated phosphatase) (EC:3.1.3.48); K02374 tyrosine-protein phosphatase non-receptor type 13 (A)	--	[T]	Signal transduction mechanisms	Tyrosine-protein phosphatase non-receptor type 13 GN=PTPN13 OS=Homo sapiens (Human) PE=1 SV=2	T	Signal transduction mechanisms	tyrosine-protein phosphatase non-receptor type 13 isoform 4 [Homo sapiens]
ENSG00000145703	229	240	202	47	26	12	3.11841	3.05112	1.91375	1.20003	1.34144	0.174721	9.44e-38	-3.0123	down	[DT]	Cell cycle control, cell division, chromosome partitioning;; Signal transduction mechanisms	Molecular Function: actin binding (GO:0003779);; Molecular Function: GTPase inhibitor activity (GO:0005095);; Molecular Function: Ras GTPase activator activity (GO:0005099);; Molecular Function: calcium ion binding (GO:0005509);; Molecular Function: calmodulin binding (GO:0005516);; Cellular Component: nucleolus (GO:0005730);; Cellular Component: cytoplasm (GO:0005737);; Cellular Component: micro…	K05767|0|ggo:101144088|IQGAP2; ras GTPase-activating-like protein IQGAP2; K05767 Ras GTPase-activating-like protein IQGAP2/3 (A)	Regulation of actin cytoskeleton (ko04810)	[T]	Signal transduction mechanisms	Ras GTPase-activating-like protein IQGAP2 GN=IQGAP2 OS=Homo sapiens (Human) PE=1 SV=4	T	Signal transduction mechanisms	RecName: Full=Ras GTPase-activating-like protein IQGAP2 [Homo sapiens]
ENSG00000143971	358	332	446	43	52	49	6.59348	6.20376	8.19702	1.01198	1.63571	1.60226	5.81e-28	-3.01035	down	--	--	Cellular Component: nucleolus (GO:0005730);; Cellular Component: cytoplasm (GO:0005737);;	--	--	--	--	Ewing&apos;s tumor-associated antigen 1 GN=ETAA1 OS=Homo sapiens (Human) PE=1 SV=2	S	Function unknown	ewing&apos;s tumor-associated antigen 1 [Homo sapiens]
ENSG00000164031	418	450	598	52	69	65	8.34291	7.686	9.01428	2.52298	7.16408	6.43234	7.63e-19	-3.00943	down	[O]	Posttranslational modification, protein turnover, chaperones	Cellular Component: nucleus (GO:0005634);; Cellular Component: ribosome (GO:0005840);; Cellular Component: plasma membrane (GO:0005886);; Biological Process: neurotransmitter secretion (GO:0007269);; Biological Process: cell death (GO:0008219);; Cellular Component: integral component of membrane (GO:0016021);; Biological Process: regulation of nucleobase-containing compound metabolic process (GO:…	K09520|0|pps:100973855|DNAJB14; DnaJ (Hsp40) homolog, subfamily B, member 14; K09520 DnaJ homolog subfamily B member 14 (A)	--	[O]	Posttranslational modification, protein turnover, chaperones	DnaJ homolog subfamily B member 14 GN=DNAJB14 OS=Homo sapiens (Human) PE=1 SV=1	O	Posttranslational modification, protein turnover, chaperones	dnaJ homolog subfamily B member 14 isoform 1 [Homo sapiens]
ENSG00000180263	143	100	120	16	19	11	1.03134	0.88663	1.01241	0.165647	0.203029	0.133121	1.58e-22	-3.00939	down	--	--	Biological Process: microtubule cytoskeleton organization (GO:0000226);; Cellular Component: ruffle (GO:0001726);; Molecular Function: catalytic activity (GO:0003824);; Molecular Function: Rho guanyl-nucleotide exchange factor activity (GO:0005089);; Molecular Function: phospholipid binding (GO:0005543);; Molecular Function: 1-phosphatidylinositol binding (GO:0005545);; Cellular Component: nucleu…	K05724|0|hsa:55785|FGD6, ZFYVE24; FYVE, RhoGEF and PH domain containing 6; K05724 FYVE, RhoGEF and PH domain containing 5/6 (A)	--	[R]	General function prediction only	FYVE, RhoGEF and PH domain-containing protein 6 GN=FGD6 OS=Homo sapiens (Human) PE=1 SV=2	T	Signal transduction mechanisms	FYVE, RhoGEF and PH domain-containing protein 6 [Homo sapiens]
ENSG00000150893	144	116	181	28	17	11	0.528762	0.433166	0.67738	0.114579	0.0664266	0.0424986	4.06e-14	-3.00925	down	--	--	Biological Process: morphogenesis of an epithelium (GO:0002009);; Molecular Function: calcium ion binding (GO:0005509);; Molecular Function: protein binding (GO:0005515);; Cellular Component: basement membrane (GO:0005604);; Cellular Component: nucleus (GO:0005634);; Cellular Component: plasma membrane (GO:0005886);; Biological Process: transcription, DNA-templated (GO:0006351);; Biological Proce…	--	--	[R]	General function prediction only	FRAS1-related extracellular matrix protein 2 (Precursor) GN=FREM2 OS=Homo sapiens (Human) PE=1 SV=2	16131		FRAS1-related extracellular matrix protein 2 precursor [Homo sapiens]
Human_newGene_2042	18	26	19	2	1	5	0.3067	0.44147	0.327492	0.0514573	0.0196759	0.094298	1.64e-06	-3.00824	down	--	--	--	--	--	--	--	Histone demethylase UTY GN=UTY OS=Pan troglodytes (Chimpanzee) PE=2 SV=1	--	--	PREDICTED: leucine-rich repeat-containing protein 37A-like [Condylura cristata]
ENSG00000145833	3906	3810	3944	618	445	419	48.4727	47.9681	50.6766	8.89386	6.11766	5.67333	1.58e-118	-3.00687	down	[LKJ]	Replication, recombination and repair;; Transcription;; Translation, ribosomal structure and biogenesis	Biological Process: negative regulation of transcription from RNA polymerase II promoter (GO:0000122);; Biological Process: nuclear-transcribed mRNA catabolic process, nonsense-mediated decay (GO:0000184);; Biological Process: nuclear-transcribed mRNA catabolic process, deadenylation-dependent decay (GO:0000288);; Biological Process: regulation of alternative mRNA splicing, via spliceosome (GO:00…	K12811|0|ptr:462070|DDX46; DEAD (Asp-Glu-Ala-Asp) box polypeptide 46; K12811 ATP-dependent RNA helicase DDX46/PRP5 [EC:3.6.4.13] (A)	Spliceosome (ko03040)	[A]	RNA processing and modification	Probable ATP-dependent RNA helicase DDX46 GN=DDX46 OS=Homo sapiens (Human) PE=1 SV=2	A	RNA processing and modification	probable ATP-dependent RNA helicase DDX46 isoform 1 [Homo sapiens]
ENSG00000139697	1502	1465	1495	224	155	190	11.1254	9.73691	11.8567	1.59245	1.06116	1.52477	2.67e-89	-3.00201	down	--	--	Biological Process: macrophage activation involved in immune response (GO:0002281);; Biological Process: regulation of transcription, DNA-templated (GO:0006355);; Biological Process: negative regulation of transcription, DNA-templated (GO:0045892);; Biological Process: regulation of inflammatory response (GO:0050727);;	--	--	[KT]	Transcription;; Signal transduction mechanisms	Protein strawberry notch homolog 1 GN=SBNO1 OS=Homo sapiens (Human) PE=1 SV=1	K	Transcription	protein strawberry notch homolog 1 isoform 1 [Homo sapiens]
ENSG00000197050	216	228	253	29	26	34	4.71674	5.10322	5.79439	0.610808	0.592764	0.77866	1.84e-38	-3.00014	down	[R]	General function prediction only	Molecular Function: translation repressor activity, nucleic acid binding (GO:0000900);; Molecular Function: DNA binding (GO:0003677);; Molecular Function: sequence-specific DNA binding transcription factor activity (GO:0003700);; Molecular Function: protein binding (GO:0005515);; Cellular Component: nucleus (GO:0005634);; Cellular Component: nucleolus (GO:0005730);; Cellular Component: cytoplasm …	K09228|0|hsa:147923|ZNF420, APAK; zinc finger protein 420; K09228 KRAB domain-containing zinc finger protein (A)	--	[R]	General function prediction only	Zinc finger protein 420 GN=ZNF420 OS=Homo sapiens (Human) PE=1 SV=1	K	Transcription	zinc finger protein 420 [Homo sapiens]
ENSG00000178075	67	75	54	9	14	2	1.16205	1.23074	0.896482	0.164871	0.239567	0.0345541	9.6e-16	-3.00012	down	--	--	Cellular Component: cytoplasmic microtubule (GO:0005881);; Cellular Component: integral component of membrane (GO:0016021);;	--	--	[S]	Function unknown	GRAM domain-containing protein 1C GN=GRAMD1C OS=Homo sapiens (Human) PE=2 SV=2	S	Function unknown	GRAM domain-containing protein 1C isoform 1 [Homo sapiens]
ENSG00000176018	487	380	520	46	68	63	9.18012	7.42271	10.4157	1.03661	1.45041	1.24913	6.6e-29	-2.99969	down	--	--	Cellular Component: integral component of membrane (GO:0016021);; Biological Process: cell wall macromolecule catabolic process (GO:0016998);;	--	--	[R]	General function prediction only	LysM and putative peptidoglycan-binding domain-containing protein 3 GN=LYSMD3 OS=Homo sapiens (Human) PE=1 SV=2	R	General function prediction only	lysM and putative peptidoglycan-binding domain-containing protein 3 isoform 1 [Homo sapiens]
ENSG00000118596	203	189	172	16	30	26	2.14683	1.32453	1.23897	1.04851	1.03341	1.22404	1.26e-33	-2.99831	down	--	--	Molecular Function: pyruvate secondary active transmembrane transporter activity (GO:0005477);; Cellular Component: integral component of plasma membrane (GO:0005887);; Biological Process: pyruvate metabolic process (GO:0006090);; Biological Process: pyruvate transport (GO:0006848);; Biological Process: blood coagulation (GO:0007596);; Molecular Function: lactate transmembrane transporter activit…	K08184|0|ptr:467047|SLC16A7; solute carrier family 16 (monocarboxylate transporter), member 7; K08184 MFS transporter, MCP family, solute carrier family 16 (monocarboxylic acid transporters), member 7 (A)	--	[G]	Carbohydrate transport and metabolism	Monocarboxylate transporter 2 GN=SLC16A7 OS=Homo sapiens (Human) PE=1 SV=2	G	Carbohydrate transport and metabolism	monocarboxylate transporter 2 [Homo sapiens]
ENSG00000115808	1100	980	1228	112	151	160	10.5242	8.57245	11.5375	1.30284	1.74201	1.80241	1.52e-53	-2.99716	down	[R]	General function prediction only	Biological Process: negative regulation of transcription from RNA polymerase II promoter (GO:0000122);; Cellular Component: histone acetyltransferase complex (GO:0000123);; Cellular Component: protein phosphatase type 2A complex (GO:0000159);; Molecular Function: sequence-specific DNA binding transcription factor activity (GO:0003700);; Molecular Function: histone acetyltransferase activity (GO:0…	K17608|0|hsa:6801|STRN, SG2NA; striatin, calmodulin binding protein; K17608 striatin 1/3/4 (A)	--	[D]	Cell cycle control, cell division, chromosome partitioning	Striatin GN=STRN OS=Homo sapiens (Human) PE=1 SV=4	D	Cell cycle control, cell division, chromosome partitioning	striatin [Homo sapiens]
ENSG00000071794	1477	1282	1177	173	168	163	18.3014	16.3432	15.2334	2.56843	2.24199	2.16071	1.31e-62	-2.99472	down	[KL]	Transcription;; Replication, recombination and repair	Biological Process: DNA strand renaturation (GO:0000733);; Cellular Component: nuclear chromatin (GO:0000790);; Molecular Function: RNA polymerase II repressing transcription factor binding (GO:0001103);; Biological Process: regulation of cell growth (GO:0001558);; Molecular Function: DNA binding (GO:0003677);; Molecular Function: DNA helicase activity (GO:0003678);; Molecular Function: transcrip…	K15711|0|hsa:6596|HLTF, HIP116, HIP116A, HLTF1, RNF80, SMARCA3, SNF2L3, ZBU1; helicase-like transcription factor; K15711 SWI/SNF-related matrix-associated actin-dependent regulator of chromatin subfamily A3 [EC:3.6.4.- 6.3.2.19] (A)	--	[KL]	Transcription;; Replication, recombination and repair	Helicase-like transcription factor GN=HLTF OS=Homo sapiens (Human) PE=1 SV=2	K	Transcription	helicase-like transcription factor [Homo sapiens]
ENSG00000183889	96	96	50	14	14	3	4.34554	4.92931	1.99757	0.658378	0.501725	0.145925	2.08e-07	-2.99368	down	--	--	Cellular Component: nuclear pore (GO:0005643);; Biological Process: protein transport (GO:0015031);; Cellular Component: nuclear membrane (GO:0031965);; Biological Process: mRNA transport (GO:0051028);;	--	--	--	--	Nuclear pore complex-interacting protein family member A8 GN=NPIPA8 OS=Homo sapiens (Human) PE=3 SV=1	S	Function unknown	RecName: Full=NPIP-like protein 1
ENSG00000126653	916	978	942	133	119	112	16.7546	19.1731	17.4294	4.25319	4.1104	4.20647	4.6e-74	-2.9925	down	--	--	Biological Process: regulation of alternative mRNA splicing, via spliceosome (GO:0000381);; Molecular Function: mRNA binding (GO:0003729);; Molecular Function: protein binding (GO:0005515);; Cellular Component: cytoskeleton (GO:0005856);; Biological Process: nucleocytoplasmic transport (GO:0006913);; Cellular Component: nuclear speck (GO:0016607);; Cellular Component: ribonucleoprotein complex (G…	K13206|0|pps:100968785|NSRP1; nuclear speckle splicing regulatory protein 1; K13206 coiled-coil domain-containing protein 55 (A)	--	[S]	Function unknown	Nuclear speckle splicing regulatory protein 1 GN=NSRP1 OS=Homo sapiens (Human) PE=1 SV=1	A	RNA processing and modification	nuclear speckle splicing regulatory protein 1 isoform 1 [Homo sapiens]
ENSG00000120137	2002	1592	2264	260	257	235	14.172	11.457	16.7157	2.05778	3.09738	1.83435	2.26e-25	-2.99206	down	[H]	Coenzyme transport and metabolism	Molecular Function: pantothenate kinase activity (GO:0004594);; Molecular Function: ATP binding (GO:0005524);; Cellular Component: mitochondrial intermembrane space (GO:0005758);; Cellular Component: cytosol (GO:0005829);; Biological Process: cell death (GO:0008219);; Biological Process: coenzyme A biosynthetic process (GO:0015937);; Biological Process: pantothenate metabolic process (GO:0015939)…	K09680|0|mcf:102123167|PANK3; pantothenate kinase 3; K09680 type II pantothenate kinase [EC:2.7.1.33] (A)	Pantothenate and CoA biosynthesis (ko00770)	[H]	Coenzyme transport and metabolism	Pantothenate kinase 3 GN=PANK3 OS=Homo sapiens (Human) PE=1 SV=1	H	Coenzyme transport and metabolism	pantothenate kinase 3 [Homo sapiens]
ENSG00000187772	1305	1113	1113	162	156	136	17.5877	16.1073	16.062	2.39273	2.24068	1.91644	5.88e-81	-2.98903	down	[K]	Transcription	Cellular Component: cytoplasmic mRNA processing body (GO:0000932);; Molecular Function: DNA binding (GO:0003677);; Molecular Function: RNA binding (GO:0003723);; Molecular Function: mRNA binding (GO:0003729);; Molecular Function: protein binding (GO:0005515);; Cellular Component: nucleolus (GO:0005730);; Cellular Component: mitochondrion (GO:0005739);; Biological Process: regulation of transcript…	K18754|2.10644e-163|hsa:389421|LIN28B, CSDD2; lin-28 homolog B (C. elegans); K18754 protein lin-28 (A)	--	[J]	Translation, ribosomal structure and biogenesis	Protein lin-28 homolog B GN=LIN28B OS=Homo sapiens (Human) PE=1 SV=1	J	Translation, ribosomal structure and biogenesis	protein lin-28 homolog B [Homo sapiens]
ENSG00000126787	1270	1164	1253	207	132	136	24.5199	22.918	24.0422	4.45376	2.6571	2.78682	2.89e-82	-2.98743	down	--	--	Biological Process: mitotic M phase (GO:0000087);; Molecular Function: phosphoprotein phosphatase activity (GO:0004721);; Molecular Function: protein binding (GO:0005515);; Cellular Component: nucleus (GO:0005634);; Cellular Component: cytoplasm (GO:0005737);; Biological Process: mitotic chromosome movement towards spindle pole (GO:0007079);; Biological Process: cell-cell signaling (GO:0007267);;…	K16804|0|pps:100988224|DLGAP5; discs, large (Drosophila) homolog-associated protein 5; K16804 disks large-associated protein 5 (A)	--	[T]	Signal transduction mechanisms	Disks large-associated protein 5 GN=DLGAP5 OS=Homo sapiens (Human) PE=1 SV=2	T	Signal transduction mechanisms	KIAA0008 [Homo sapiens]
Human_newGene_1795	248	236	230	34	30	28	3.70978	3.57183	3.4464	0.564404	0.49868	0.464183	8.45e-39	-2.98646	down	[O]	Posttranslational modification, protein turnover, chaperones	Molecular Function: metalloendopeptidase activity (GO:0004222);; Molecular Function: ATP binding (GO:0005524);; Biological Process: proteolysis (GO:0006508);; Molecular Function: zinc ion binding (GO:0008270);; Cellular Component: integral component of membrane (GO:0016021);; Molecular Function: nucleoside-triphosphatase activity (GO:0017111);; Biological Process: protein catabolic process (GO:00…	K08956|4.77602e-53|cjc:100398556|AFG3-like protein 1; K08956 AFG3 family protein [EC:3.4.24.-] (A)	--	[O]	Posttranslational modification, protein turnover, chaperones	AFG3-like protein 2 GN=AFG3L2 OS=Bos taurus (Bovine) PE=2 SV=1	O	Posttranslational modification, protein turnover, chaperones	PREDICTED: AFG3-like protein 1-like [Elephantulus edwardii]
ENSG00000165521	360	350	307	43	49	39	3.87129	4.01773	3.37228	0.496308	0.603252	0.305491	1.51e-46	-2.98629	down	[R]	General function prediction only	Molecular Function: protein binding (GO:0005515);; Cellular Component: nucleus (GO:0005634);; Cellular Component: cytoplasm (GO:0005737);; Cellular Component: microtubule (GO:0005874);; Cellular Component: microtubule associated complex (GO:0005875);; Biological Process: ubiquitin-dependent protein catabolic process (GO:0006511);; Biological Process: organelle organization (GO:0006996);; Biologic…	K18597|0|hsa:161436|EML5, EMAP-2; echinoderm microtubule associated protein like 5; K18597 echinoderm microtubule-associated protein-like 5 (A)	--	[S]	Function unknown	Echinoderm microtubule-associated protein-like 5 GN=EML5 OS=Homo sapiens (Human) PE=2 SV=3	S	Function unknown	echinoderm microtubule-associated protein-like 5 [Homo sapiens]
ENSG00000049130	263	228	223	33	32	27	3.25583	2.86917	2.88069	0.582806	0.635958	0.350174	8.48e-39	-2.98594	down	--	--	Biological Process: neural crest cell migration (GO:0001755);; Biological Process: positive regulation of myeloid leukocyte differentiation (GO:0002763);; Molecular Function: cytokine activity (GO:0005125);; Molecular Function: stem cell factor receptor binding (GO:0005173);; Cellular Component: extracellular space (GO:0005615);; Cellular Component: cytoplasm (GO:0005737);; Cellular Component: cy…	K05461|5.44304e-178|nle:100587810|KITLG; KIT ligand; K05461 KIT ligand (A)	Ras signaling pathway (ko04014);; Rap1 signaling pathway (ko04015);; Cytokine-cytokine receptor interaction (ko04060);; PI3K-Akt signaling pathway (ko04151);; Hematopoietic cell lineage (ko04640);; Melanogenesis (ko04916);; Pathways in cancer (ko05200)	--	--	Soluble KIT ligand (Precursor) GN=KITLG OS=Homo sapiens (Human) PE=1 SV=1	W	Extracellular structures	kit ligand isoform b precursor [Homo sapiens]
ENSG00000138193	477	450	330	70	47	45	2.1229	2.16053	1.57081	0.379911	0.261843	0.221285	2.53e-22	-2.98589	down	--	--	Cellular Component: Golgi membrane (GO:0000139);; Biological Process: activation of MAPK activity (GO:0000187);; Biological Process: angiogenesis (GO:0001525);; Biological Process: regulation of cell growth (GO:0001558);; Biological Process: regulation of systemic arterial blood pressure (GO:0003073);; Molecular Function: phosphatidylinositol phospholipase C activity (GO:0004435);; Molecular Func…	K05860|0|ptr:450620|PLCE1; phospholipase C, epsilon 1; K05860 phosphatidylinositol phospholipase C, epsilon [EC:3.1.4.11] (A)	Inositol phosphate metabolism (ko00562);; Ras signaling pathway (ko04014);; Rap1 signaling pathway (ko04015);; Calcium signaling pathway (ko04020);; cAMP signaling pathway (ko04024);; Phosphatidylinositol signaling system (ko04070);; Thyroid hormone signaling pathway (ko04919);; Proteoglycans in cancer (ko05205)	--	--	1-phosphatidylinositol 4,5-bisphosphate phosphodiesterase epsilon-1 GN=PLCE1 OS=Homo sapiens (Human) PE=1 SV=3	I	Lipid transport and metabolism	1-phosphatidylinositol 4,5-bisphosphate phosphodiesterase epsilon-1 isoform 1 [Homo sapiens]
ENSG00000107581	9100	8520	9029	1618	978	843	77.8967	72.6317	78.1147	15.6517	8.90879	7.47541	1.87e-125	-2.98525	down	--	--	Biological Process: ribosomal subunit export from nucleus (GO:0000054);; Cellular Component: chromosome, centromeric region (GO:0000775);; Biological Process: formation of translation preinitiation complex (GO:0001731);; Biological Process: formation of cytoplasmic translation initiation complex (GO:0001732);; Molecular Function: translation initiation factor activity (GO:0003743);; Molecular Fun…	K03254|0|nle:100581640|EIF6, EIF3A; eukaryotic translation initiation factor 6; K03254 translation initiation factor 3 subunit A (A)	RNA transport (ko03013)	[J]	Translation, ribosomal structure and biogenesis	Eukaryotic translation initiation factor 3 subunit A {ECO:0000255|HAMAP-Rule:MF_03000} OS=Homo sapiens (Human) PE=1 SV=1	J	Translation, ribosomal structure and biogenesis	eukaryotic translation initiation factor 3 subunit A [Homo sapiens]
ENSG00000174799	620	517	535	81	65	70	7.33561	6.46668	7.05226	1.70742	1.34591	1.12834	1.01e-58	-2.98246	down	--	--	Biological Process: G2/M transition of mitotic cell cycle (GO:0000086);; Cellular Component: chromosome, centromeric region (GO:0000775);; Cellular Component: centriole (GO:0005814);; Cellular Component: cytosol (GO:0005829);; Biological Process: intracellular protein transport (GO:0006886);; Biological Process: cellular component movement (GO:0006928);; Biological Process: muscle contraction (GO…	K16461|0|hsa:9662|CEP135, CEP4, KIAA0635, MCPH8; centrosomal protein 135kDa; K16461 centrosomal protein CEP135 (A)	--	--	--	Centrosomal protein of 135 kDa GN=CEP135 OS=Homo sapiens (Human) PE=1 SV=2	S	Function unknown	centrosomal protein of 135 kDa [Homo sapiens]
ENSG00000108256	2941	2515	3374	446	391	308	23.7967	19.4525	30.0742	3.66452	5.76628	4.69878	6.43e-34	-2.97793	down	--	--	Molecular Function: DNA binding (GO:0003677);; Molecular Function: RNA binding (GO:0003723);; Molecular Function: protein binding (GO:0005515);; Cellular Component: nucleus (GO:0005634);; Cellular Component: transcription factor complex (GO:0005667);; Biological Process: regulation of transcription, DNA-templated (GO:0006355);; Biological Process: transcription from RNA polymerase II promoter (GO…	--	--	--	--	Nuclear fragile X mental retardation-interacting protein 2 GN=NUFIP2 OS=Homo sapiens (Human) PE=1 SV=1	R	General function prediction only	KIAA1321 protein [Homo sapiens]
ENSG00000174405	255	249	243	43	28	26	4.18722	4.21939	4.23637	0.840952	0.479911	0.476232	1.19e-39	-2.97602	down	[L]	Replication, recombination and repair	Biological Process: single strand break repair (GO:0000012);; Cellular Component: condensed chromosome (GO:0000793);; Biological Process: in utero embryonic development (GO:0001701);; Biological Process: pro-B cell differentiation (GO:0002328);; Molecular Function: DNA binding (GO:0003677);; Molecular Function: DNA ligase (ATP) activity (GO:0003910);; Molecular Function: ATP binding (GO:0005524);…	K10777|0|hsa:3981|LIG4, LIG4S; ligase IV, DNA, ATP-dependent (EC:6.5.1.1); K10777 DNA ligase 4 [EC:6.5.1.1] (A)	Non-homologous end-joining (ko03450)	[L]	Replication, recombination and repair	DNA ligase 4 GN=LIG4 OS=Homo sapiens (Human) PE=1 SV=2	L	Replication, recombination and repair	DNA ligase 4 [Homo sapiens]
ENSG00000203326	323	289	274	43	35	37	5.33203	5.03646	4.04711	1.52528	1.53824	1.05009	4.38e-43	-2.97568	down	[R]	General function prediction only	Molecular Function: DNA binding (GO:0003677);; Cellular Component: nucleus (GO:0005634);; Cellular Component: nucleolus (GO:0005730);; Cellular Component: cytoplasm (GO:0005737);; Biological Process: regulation of transcription, DNA-templated (GO:0006355);; Cellular Component: microtubule cytoskeleton (GO:0015630);; Molecular Function: metal ion binding (GO:0046872);;	--	--	[R]	General function prediction only	Zinc finger protein 845 GN=ZNF845 OS=Homo sapiens (Human) PE=2 SV=3	K	Transcription	hCG1787564 [Homo sapiens]
ENSG00000138336	361	292	363	62	35	35	2.44892	2.13427	2.46663	0.448185	0.224511	0.254077	2.18e-43	-2.97546	down	--	--	Biological Process: inner cell mass cell differentiation (GO:0001826);; Molecular Function: iron ion binding (GO:0005506);; Cellular Component: nucleus (GO:0005634);; Biological Process: protein O-linked glycosylation (GO:0006493);; Biological Process: zygotic specification of dorsal/ventral axis (GO:0007352);; Molecular Function: zinc ion binding (GO:0008270);; Molecular Function: oxidoreductase…	K13097|0|hsa:80312|TET1, CXXC6, LCX, bA119F7.1; tet methylcytosine dioxygenase 1 (EC:1.14.11.n2); K13097 methylcytosine dioxygenase [EC:1.14.11.-] (A)	--	--	--	Methylcytosine dioxygenase TET1 GN=TET1 OS=Homo sapiens (Human) PE=1 SV=2	K	Transcription	CXXC finger 6, partial [Homo sapiens]
ENSG00000100578	516	474	454	105	48	35	6.7072	7.21568	7.09689	2.08725	0.555637	1.17501	1.06e-54	-2.97281	down	--	--	Cellular Component: cytoplasm (GO:0005737);; Cellular Component: centrosome (GO:0005813);; Biological Process: smoothened signaling pathway (GO:0007224);; Biological Process: cilium morphogenesis (GO:0060271);;	--	--	--	--	Protein TALPID3 GN=KIAA0586 OS=Homo sapiens (Human) PE=1 SV=4	S	Function unknown	protein TALPID3 isoform 1 [Homo sapiens]
ENSG00000157741	420	409	491	77	62	33	2.11169	2.17823	2.48438	1.19843	0.380693	0.421786	1.8e-50	-2.97143	down	--	--	Molecular Function: catalytic activity (GO:0003824);; Molecular Function: structural molecule activity (GO:0005198);; Molecular Function: protein binding (GO:0005515);; Cellular Component: nucleolus (GO:0005730);; Cellular Component: cytoskeleton (GO:0005856);; Cellular Component: plasma membrane (GO:0005886);; Biological Process: regulation of transcription, DNA-templated (GO:0006355);; Biologic…	K17492|0|hsa:254048|UBN2; ubinuclein 2; K17492 ubinuclein (A)	--	[KT]	Transcription;; Signal transduction mechanisms	Ubinuclein-2 GN=UBN2 OS=Homo sapiens (Human) PE=1 SV=2	4901		ubinuclein-2 [Homo sapiens]
ENSG00000177300	39	39	37	8	5	2	0.983773	1.00407	0.945611	0.238512	0.154629	0.0592703	2.49e-10	-2.97004	down	--	--	Biological Process: response to hypoxia (GO:0001666);; Molecular Function: structural molecule activity (GO:0005198);; Cellular Component: endoplasmic reticulum (GO:0005783);; Cellular Component: plasma membrane (GO:0005886);; Cellular Component: tight junction (GO:0005923);; Cellular Component: integral component of membrane (GO:0016021);; Cellular Component: basolateral plasma membrane (GO:0016…	K06087|5.37147e-103|hsa:53842|CLDN22, CLDN21; claudin 22; K06087 claudin (A)	Cell adhesion molecules (CAMs) (ko04514);; Tight junction (ko04530);; Leukocyte transendothelial migration (ko04670);; Hepatitis C (ko05160)	--	--	Claudin-22 GN=CLDN22 OS=Homo sapiens (Human) PE=2 SV=3	S	Function unknown	claudin-22 [Homo sapiens]
ENSG00000164070	1083	951	913	143	120	121	9.9587	8.41947	9.37296	2.32461	1.83531	1.48351	1.92e-74	-2.97	down	[O]	Posttranslational modification, protein turnover, chaperones	Molecular Function: protein binding (GO:0005515);; Molecular Function: ATP binding (GO:0005524);; Cellular Component: extracellular region (GO:0005576);; Cellular Component: nucleus (GO:0005634);; Cellular Component: nucleolus (GO:0005730);; Cellular Component: cytoplasm (GO:0005737);; Cellular Component: endoplasmic reticulum membrane (GO:0005789);; Biological Process: transcription, DNA-templat…	K09485|0|hsa:22824|HSPA4L, APG-1, HSPH3, Osp94; heat shock 70kDa protein 4-like; K09485 heat shock protein 110kDa (A)	Protein processing in endoplasmic reticulum (ko04141)	[O]	Posttranslational modification, protein turnover, chaperones	Heat shock 70 kDa protein 4L GN=HSPA4L OS=Homo sapiens (Human) PE=1 SV=3	O	Posttranslational modification, protein turnover, chaperones	heat shock 70 kDa protein 4L [Homo sapiens]
ENSG00000134313	1686	1509	1757	280	190	176	12.5973	11.7095	13.3116	2.30277	1.49297	1.39462	2.84e-91	-2.96946	down	[R]	General function prediction only	Biological Process: activation of MAPKK activity (GO:0000186);; Biological Process: in utero embryonic development (GO:0001701);; Biological Process: regulation of heart rate (GO:0002027);; Molecular Function: protein serine/threonine kinase activity (GO:0004674);; Cellular Component: late endosome (GO:0005770);; Cellular Component: cytosol (GO:0005829);; Cellular Component: cytoskeleton (GO:0005…	K12460|0|hsa:57498|KIDINS220, ARMS; kinase D-interacting substrate, 220kDa; K12460 ankyrin repeat-rich membrane spanning protein (A)	Neurotrophin signaling pathway (ko04722)	[R]	General function prediction only	Kinase D-interacting substrate of 220 kDa GN=KIDINS220 OS=Homo sapiens (Human) PE=1 SV=3	R	General function prediction only	KIAA1250 protein [Homo sapiens]
ENSG00000036549	825	678	904	124	111	79	12.516	8.70334	14.4749	2.07625	1.8534	1.60332	2.19e-34	-2.96907	down	--	--	Molecular Function: DNA binding (GO:0003677);; Molecular Function: chromatin binding (GO:0003682);; Molecular Function: protein binding (GO:0005515);; Cellular Component: Ada2/Gcn5/Ada3 transcription activator complex (GO:0005671);; Biological Process: regulation of transcription, DNA-templated (GO:0006355);; Molecular Function: zinc ion binding (GO:0008270);;	--	--	--	--	ZZ-type zinc finger-containing protein 3 GN=ZZZ3 OS=Homo sapiens (Human) PE=1 SV=1	K	Transcription	ZZ-type zinc finger-containing protein 3 [Homo sapiens]
ENSG00000058063	1276	1060	1237	155	166	145	14.4814	12.1342	15.2802	2.86036	2.08968	1.88109	1.66e-80	-2.96861	down	[P]	Inorganic ion transport and metabolism	Molecular Function: magnesium ion binding (GO:0000287);; Biological Process: muscle system process (GO:0003012);; Molecular Function: phospholipid-translocating ATPase activity (GO:0004012);; Molecular Function: protein binding (GO:0005515);; Molecular Function: ATP binding (GO:0005524);; Cellular Component: nuclear inner membrane (GO:0005637);; Cellular Component: early endosome (GO:0005769);; C…	K01530|0|hsa:23200|ATP11B, ATPIF, ATPIR; ATPase, class VI, type 11B (EC:3.6.3.1); K01530 phospholipid-translocating ATPase [EC:3.6.3.1] (A)	--	[R]	General function prediction only	Probable phospholipid-transporting ATPase IF GN=ATP11B OS=Homo sapiens (Human) PE=1 SV=2	P	Inorganic ion transport and metabolism	probable phospholipid-transporting ATPase IF [Homo sapiens]
ENSG00000134744	1104	1024	943	194	115	92	15.944	19.1542	13.5598	3.17055	2.55544	1.43322	1.29e-75	-2.9679	down	[L]	Replication, recombination and repair	Molecular Function: nucleic acid binding (GO:0003676);; Molecular Function: RNA binding (GO:0003723);; Molecular Function: protein binding (GO:0005515);; Cellular Component: nucleolus (GO:0005730);; Cellular Component: cytoplasm (GO:0005737);; Biological Process: mRNA processing (GO:0006397);; Molecular Function: zinc ion binding (GO:0008270);; Biological Process: miRNA catabolic process (GO:0010…	K13291|0|hsa:23318|ZCCHC11, PAPD3, TUT4; zinc finger, CCHC domain containing 11 (EC:2.7.7.52); K13291 terminal uridylyltransferase [EC:2.7.7.52] (A)	--	[D]	Cell cycle control, cell division, chromosome partitioning	Terminal uridylyltransferase 4 GN=ZCCHC11 OS=Homo sapiens (Human) PE=1 SV=3	D	Cell cycle control, cell division, chromosome partitioning	terminal uridylyltransferase 4 isoform a [Homo sapiens]
ENSG00000187079	2540	2056	2006	389	251	222	18.433	15.3233	15.0502	3.42851	2.00204	2.32992	4.83e-43	-2.96737	down	--	--	Biological Process: skeletal system development (GO:0001501);; Biological Process: embryonic heart tube morphogenesis (GO:0003143);; Molecular Function: DNA binding (GO:0003677);; Molecular Function: sequence-specific DNA binding transcription factor activity (GO:0003700);; Molecular Function: protein binding (GO:0005515);; Cellular Component: nucleoplasm (GO:0005654);; Cellular Component: transc…	K09448|0|hsa:7003|TEAD1, AA, NTEF-1, REF1, TCF-13, TCF13, TEAD-1, TEF-1; TEA domain family member 1 (SV40 transcriptional enhancer factor); K09448 transcriptional enhancer factor (A)	Hippo signaling pathway (ko04390)	[K]	Transcription	Transcriptional enhancer factor TEF-1 GN=TEAD1 OS=Homo sapiens (Human) PE=1 SV=2	K	Transcription	PREDICTED: transcriptional enhancer factor TEF-1 isoform X5 [Callithrix jacchus]
ENSG00000163376	107	102	143	8	18	20	1.97504	2.16531	2.7017	0.172469	0.50742	0.386308	3.49e-17	-2.96571	down	--	--	Molecular Function: protein binding (GO:0005515);; Cellular Component: nucleus (GO:0005634);; Cellular Component: Golgi apparatus (GO:0005794);; Cellular Component: spindle (GO:0005819);; Biological Process: organelle organization (GO:0006996);; Biological Process: tissue development (GO:0009888);; Biological Process: cell differentiation (GO:0030154);; Cellular Component: cell projection (GO:004…	K10475|0|hsa:84541|KBTBD8, TA-KRP; kelch repeat and BTB (POZ) domain containing 8; K10475 kelch repeat and BTB domain-containing protein 8 (A)	--	[TR]	Signal transduction mechanisms;; General function prediction only	Kelch repeat and BTB domain-containing protein 8 GN=KBTBD8 OS=Homo sapiens (Human) PE=2 SV=2	T	Signal transduction mechanisms	kelch repeat and BTB domain-containing protein 8 [Homo sapiens]
ENSG00000160229	238	171	234	22	31	31	1.55524	1.06714	1.6933	2.13839	3.1765	3.54409	2.24e-23	-2.9656	down	[R]	General function prediction only	Biological Process: negative regulation of transcription from RNA polymerase II promoter (GO:0000122);; Molecular Function: DNA binding (GO:0003677);; Molecular Function: sequence-specific DNA binding transcription factor activity (GO:0003700);; Molecular Function: transcription corepressor activity (GO:0003714);; Cellular Component: nucleus (GO:0005634);; Cellular Component: nucleolus (GO:000573…	K09228|0|ptr:100613073|putative zinc finger protein 66; K09228 KRAB domain-containing zinc finger protein (A)	--	[R]	General function prediction only	Putative zinc finger protein 66 GN=ZNF66 OS=Homo sapiens (Human) PE=5 SV=3	R	General function prediction only	RecName: Full=Putative zinc finger protein 66; AltName: Full=Zinc finger protein 66 pseudogene [Homo sapiens]
ENSG00000177932	902	771	933	111	145	86	10.2922	8.7526	10.959	1.47098	1.83437	1.07079	5.52e-65	-2.9596	down	[R]	General function prediction only	Molecular Function: DNA binding (GO:0003677);; Molecular Function: sequence-specific DNA binding transcription factor activity (GO:0003700);; Cellular Component: nucleus (GO:0005634);; Cellular Component: nucleolus (GO:0005730);; Biological Process: regulation of transcription, DNA-templated (GO:0006355);; Biological Process: regulation of transcription from RNA polymerase II promoter (GO:0006357…	K09228|0|hsa:30832|ZNF354C, KID3; zinc finger protein 354C; K09228 KRAB domain-containing zinc finger protein (A)	--	[R]	General function prediction only	Zinc finger protein 354C GN=ZNF354C OS=Homo sapiens (Human) PE=2 SV=1	K	Transcription	zinc finger protein 354C [Homo sapiens]
Human_newGene_5256	113	91	161	24	10	14	1.33716	1.07497	1.9398	0.30618	0.127487	0.170912	1.01e-08	-2.9595	down	--	--	--	--	--	--	--	Histone demethylase UTY GN=UTY OS=Pan troglodytes (Chimpanzee) PE=2 SV=1	R	General function prediction only	PREDICTED: UPF0764 protein C16orf89-like [Camelus ferus]
ENSG00000174197	753	705	628	124	77	73	3.28884	2.96439	2.73774	0.575365	0.385726	0.293029	6.43e-64	-2.95911	down	--	--	Biological Process: negative regulation of transcription from RNA polymerase II promoter (GO:0000122);; Cellular Component: nuclear chromatin (GO:0000790);; Molecular Function: RNA polymerase II distal enhancer sequence-specific DNA binding (GO:0000980);; Molecular Function: RNA polymerase II activating transcription factor binding (GO:0001102);; Molecular Function: RNA polymerase II transcriptio…	--	--	--	--	MAX gene-associated protein GN=MGA OS=Homo sapiens (Human) PE=1 SV=3	K	Transcription	MAX gene-associated protein isoform 1 [Homo sapiens]
ENSG00000204130	291	311	311	43	42	35	4.45999	4.9631	4.93669	0.898745	0.64454	0.57406	1.98e-43	-2.95822	down	[L]	Replication, recombination and repair	Biological Process: microtubule cytoskeleton organization (GO:0000226);; Biological Process: mitotic cell cycle (GO:0000278);; Cellular Component: kinetochore (GO:0000776);; Cellular Component: condensed chromosome, centromeric region (GO:0000779);; Biological Process: immune system process (GO:0002376);; Molecular Function: motor activity (GO:0003774);; Molecular Function: phosphatidylinositol-3…	--	--	[T]	Signal transduction mechanisms	RUN and FYVE domain-containing protein 2 GN=RUFY2 OS=Homo sapiens (Human) PE=1 SV=2	T	Signal transduction mechanisms	RUN and FYVE domain-containing protein 2 isoform a [Homo sapiens]
ENSG00000080824	33621	32727	27184	4549	3952	3804	519.185	513.674	427.465	78.3874	64.9869	60.9366	1.17e-65	-2.95612	down	[O]	Posttranslational modification, protein turnover, chaperones	Biological Process: G2/M transition of mitotic cell cycle (GO:0000086);; Biological Process: response to hypoxia (GO:0001666);; Biological Process: placenta development (GO:0001890);; Molecular Function: UTP binding (GO:0002134);; Molecular Function: CTP binding (GO:0002135);; Biological Process: toll-like receptor signaling pathway (GO:0002224);; Molecular Function: RNA binding (GO:0003723);; Mo…	K04079|0|pon:100173221|HSP90AA1; heat shock protein 90kDa alpha (cytosolic), class A member 1; K04079 molecular chaperone HtpG (A)	Protein processing in endoplasmic reticulum (ko04141);; PI3K-Akt signaling pathway (ko04151);; Antigen processing and presentation (ko04612);; NOD-like receptor signaling pathway (ko04621);; Progesterone-mediated oocyte maturation (ko04914);; Estrogen signaling pathway (ko04915);; Pathways in cancer (ko05200);; Prostate cancer (ko05215)	[O]	Posttranslational modification, protein turnover, chaperones	Heat shock protein HSP 90-alpha GN=HSP90AA1 OS=Homo sapiens (Human) PE=1 SV=5	O	Posttranslational modification, protein turnover, chaperones	heat shock protein HSP 90-alpha isoform 1 [Homo sapiens]
ENSG00000136108	2946	2569	3206	422	376	352	50.9333	45.255	58.1534	7.8559	6.33076	5.67497	1.49e-58	-2.95347	down	--	--	Biological Process: mitotic cytokinesis (GO:0000281);; Cellular Component: spindle pole (GO:0000922);; Cellular Component: centrosome (GO:0005813);; Cellular Component: cytoplasmic microtubule (GO:0005881);; Biological Process: apoptotic process (GO:0006915);; Biological Process: negative regulation of microtubule depolymerization (GO:0007026);; Biological Process: positive regulation of transcri…	K16769|0|hsa:26586|CKAP2, LB1, TMAP, se20-10; cytoskeleton associated protein 2; K16769 cytoskeleton-associated protein 2 (A)	--	--	--	Cytoskeleton-associated protein 2 OS=Homo sapiens (Human) PE=1 SV=1	Z	Cytoskeleton	cytoskeleton-associated protein 2 isoform 2 [Homo sapiens]
ENSG00000014123	641	568	800	87	98	80	10.1422	9.20588	13.2542	1.57472	1.65522	1.32585	6.64e-23	-2.95308	down	--	--	Molecular Function: protein binding (GO:0005515);; Cellular Component: nucleolus (GO:0005730);; Cellular Component: endoplasmic reticulum (GO:0005783);; Biological Process: negative regulation of protein ubiquitination (GO:0031397);; Biological Process: negative regulation of NF-kappaB transcription factor activity (GO:0032088);; Molecular Function: UFM1 transferase activity (GO:0071568);; Biolog…	--	--	[S]	Function unknown	E3 UFM1-protein ligase 1 GN=UFL1 OS=Homo sapiens (Human) PE=1 SV=2	S	Function unknown	KIAA0776 protein [Homo sapiens]
Human_newGene_3316	56	88	76	0	17	12	0.731285	1.13844	0.986401	3.85e-05	0.240663	0.167424	2.58e-11	-2.95189	down	[E]	Amino acid transport and metabolism	--	K06554|3.45458e-50|ptr:470162|IGLL1; uncharacterized LOC470162; K06554 immunoglobulin lambda-like polypeptide 1 (A)	--	--	--	Ig lambda chain C region OS=Oryctolagus cuniculus (Rabbit) PE=1 SV=2	R	General function prediction only	PREDICTED: LOW QUALITY PROTEIN: immunoglobulin lambda-like polypeptide 5 [Galeopterus variegatus]
ENSG00000196081	272	286	328	45	44	28	3.24881	2.88681	3.43995	0.512638	0.458938	0.30493	1.3e-42	-2.95186	down	[R]	General function prediction only	Biological Process: negative regulation of transcription from RNA polymerase II promoter (GO:0000122);; Molecular Function: DNA binding (GO:0003677);; Molecular Function: sequence-specific DNA binding transcription factor activity (GO:0003700);; Molecular Function: transcription corepressor activity (GO:0003714);; Cellular Component: nucleus (GO:0005634);; Cellular Component: nucleolus (GO:000573…	K09228|0|ptr:455904|ZNF429, ZNF43; putative zinc finger protein 724; K09228 KRAB domain-containing zinc finger protein (A)	--	[R]	General function prediction only	Putative zinc finger protein 724 GN=ZNF724P OS=Homo sapiens (Human) PE=5 SV=3	K	Transcription	RecName: Full=Putative zinc finger protein 724 [Homo sapiens]
ENSG00000174738	741	725	1054	133	94	106	12.395	13.0379	17.9809	2.55077	1.43015	1.6705	3.11e-15	-2.95175	down	--	--	Biological Process: negative regulation of transcription from RNA polymerase II promoter (GO:0000122);; Cellular Component: nuclear chromatin (GO:0000790);; Biological Process: cell morphogenesis (GO:0000902);; Molecular Function: RNA polymerase II repressing transcription factor binding (GO:0001103);; Biological Process: blood vessel development (GO:0001568);; Biological Process: negative regula…	K08531|0|ggo:101149929|NR1D2; nuclear receptor subfamily 1 group D member 2 isoform 1; K08531 nuclear receptor subfamily 1 group D member 2 (A)	--	[T]	Signal transduction mechanisms	Nuclear receptor subfamily 1 group D member 2 GN=NR1D2 OS=Homo sapiens (Human) PE=1 SV=3	K	Transcription	nuclear receptor subfamily 1 group D member 2 isoform 1 [Homo sapiens]
ENSG00000164989	48	55	56	5	14	2	0.513724	0.590858	0.613094	0.0690451	0.168344	0.0259533	3.56e-13	-2.94969	down	--	--	Biological Process: microtubule cytoskeleton organization (GO:0000226);; Cellular Component: chromosome, centromeric region (GO:0000775);; Biological Process: cell morphogenesis (GO:0000902);; Biological Process: immune system process (GO:0002376);; Molecular Function: protein binding (GO:0005515);; Cellular Component: plasma membrane (GO:0005886);; Biological Process: nucleobase-containing compo…	--	--	--	--	Coiled-coil domain-containing protein 171 GN=CCDC171 OS=Homo sapiens (Human) PE=2 SV=1	S	Function unknown	coiled-coil domain-containing protein 171 [Homo sapiens]
ENSG00000081014	378	366	449	57	56	45	3.84888	3.76697	4.6439	0.53886	0.590325	0.434856	2.44e-48	-2.94745	down	--	--	Cellular Component: Golgi membrane (GO:0000139);; Biological Process: immune system process (GO:0002376);; Molecular Function: protein binding (GO:0005515);; Cellular Component: endosome (GO:0005768);; Cellular Component: Golgi apparatus (GO:0005794);; Cellular Component: Golgi-associated vesicle (GO:0005798);; Cellular Component: plasma membrane (GO:0005886);; Biological Process: intracellular p…	K12400|0|pps:100983845|AP4E1; adaptor-related protein complex 4, epsilon 1 subunit; K12400 AP-4 complex subunit epsilon-1 (A)	Lysosome (ko04142)	[U]	Intracellular trafficking, secretion, and vesicular transport	AP-4 complex subunit epsilon-1 GN=AP4E1 OS=Homo sapiens (Human) PE=1 SV=2	U	Intracellular trafficking, secretion, and vesicular transport	AP-4 complex subunit epsilon-1 isoform 1 [Homo sapiens]
ENSG00000205339	6140	5212	4913	713	771	668	69.3507	60.72	61.064	9.05333	8.96397	7.61719	6.41e-61	-2.94733	down	[O]	Posttranslational modification, protein turnover, chaperones	Molecular Function: small GTPase regulator activity (GO:0005083);; Molecular Function: transporter activity (GO:0005215);; Cellular Component: nuclear pore (GO:0005643);; Cellular Component: Golgi apparatus (GO:0005794);; Biological Process: protein import into nucleus (GO:0006606);; Biological Process: signal transduction (GO:0007165);; Molecular Function: Ran GTPase binding (GO:0008536);; Biolo…	--	--	[YU]	Nuclear structure;; Intracellular trafficking, secretion, and vesicular transport	Importin-7 GN=IPO7 OS=Homo sapiens (Human) PE=1 SV=1	O	Posttranslational modification, protein turnover, chaperones	importin-7 [Homo sapiens]
Human_newGene_2647	28	45	40	8	6	1	0.666335	1.10817	1.00525	0.231233	0.17575	0.0281554	4.22e-10	-2.94611	down	--	--	--	--	--	--	--	LINE-1 reverse transcriptase homolog OS=Nycticebus coucang (Slow loris) PE=3 SV=1	R	General function prediction only	hypothetical protein M91_02702, partial [Bos mutus]
ENSG00000035928	2210	2020	1967	339	229	254	24.5684	23.2332	22.4893	4.2128	3.02012	2.91773	2.54e-97	-2.94488	down	[L]	Replication, recombination and repair	Biological Process: mitotic cell cycle (GO:0000278);; Biological Process: telomere maintenance via recombination (GO:0000722);; Molecular Function: DNA clamp loader activity (GO:0003689);; Molecular Function: protein binding (GO:0005515);; Molecular Function: ATP binding (GO:0005524);; Molecular Function: folic acid binding (GO:0005542);; Cellular Component: nucleoplasm (GO:0005654);; Cellular Co…	K10754|0|hsa:5981|RFC1, A1, MHCBFB, PO-GA, RECC1, RFC, RFC140; replication factor C (activator 1) 1, 145kDa; K10754 replication factor C subunit 1 (A)	DNA replication (ko03030);; Nucleotide excision repair (ko03420);; Mismatch repair (ko03430)	[L]	Replication, recombination and repair	Replication factor C subunit 1 GN=RFC1 OS=Homo sapiens (Human) PE=1 SV=4	L	Replication, recombination and repair	replication factor C subunit 1 isoform 2 [Homo sapiens]
ENSG00000196712	1789	1405	1503	272	215	137	9.17091	7.73247	8.04808	1.54284	1.78275	1.8091	2.88e-45	-2.94221	down	--	--	Biological Process: osteoblast differentiation (GO:0001649);; Biological Process: metanephros development (GO:0001656);; Biological Process: response to hypoxia (GO:0001666);; Biological Process: liver development (GO:0001889);; Biological Process: negative regulation of endothelial cell proliferation (GO:0001937);; Biological Process: positive regulation of endothelial cell proliferation (GO:000…	K08052|0|pps:100988101|NF1; neurofibromin 1; K08052 neurofibromin 1 (A)	MAPK signaling pathway (ko04010);; Ras signaling pathway (ko04014)	[V]	Defense mechanisms	Neurofibromin truncated GN=NF1 OS=Homo sapiens (Human) PE=1 SV=2	T	Signal transduction mechanisms	neurofibromin isoform 1 [Homo sapiens]
ENSG00000075539	673	443	390	100	48	52	4.21317	3.07855	2.47998	0.713068	0.266721	0.31344	2.04e-09	-2.94216	down	--	--	Biological Process: regulation of transcription, DNA-templated (GO:0006355);; Cellular Component: microtubule cytoskeleton (GO:0015630);; Cellular Component: cytoskeletal part (GO:0044430);;	--	--	[R]	General function prediction only	Protein furry homolog-like GN=FRYL OS=Homo sapiens (Human) PE=1 SV=2	R	General function prediction only	PREDICTED: protein furry homolog-like isoform X5 [Homo sapiens]
ENSG00000024526	1312	1202	1476	194	182	155	20.9231	20.6697	24.8021	3.39667	2.94647	2.75283	9.28e-62	-2.94031	down	--	--	Molecular Function: GTPase activator activity (GO:0005096);; Molecular Function: protein binding (GO:0005515);; Cellular Component: cytosol (GO:0005829);; Cellular Component: transcriptional repressor complex (GO:0017053);; Biological Process: intracellular signal transduction (GO:0035556);; Biological Process: negative regulation of transcription, DNA-templated (GO:0045892);; Biological Process:…	--	--	--	--	DEP domain-containing protein 1A GN=DEPDC1 OS=Homo sapiens (Human) PE=1 SV=2	T	Signal transduction mechanisms	DEP domain-containing protein 1A isoform a [Homo sapiens]
Human_newGene_4079	146	156	104	19	19	16	1.17186	1.31807	0.882188	0.205609	0.165504	0.145522	1.52e-17	-2.93996	down	[J]	Translation, ribosomal structure and biogenesis	Molecular Function: nucleotide binding (GO:0000166);; Cellular Component: mitochondrion (GO:0005739);; Cellular Component: ribosome (GO:0005840);;	K17420|3.29385e-69|ptr:458485|MRPL39; mitochondrial ribosomal protein L39; K17420 large subunit ribosomal protein L39 (A)	--	[J]	Translation, ribosomal structure and biogenesis	LINE-1 reverse transcriptase homolog OS=Nycticebus coucang (Slow loris) PE=3 SV=1	J	Translation, ribosomal structure and biogenesis	PREDICTED: 39S ribosomal protein L39, mitochondrial [Galeopterus variegatus]
ENSG00000181450	364	346	402	45	45	58	3.58861	3.73419	4.12608	0.579663	0.65565	1.43091	1.24e-47	-2.93989	down	[R]	General function prediction only	Biological Process: negative regulation of transcription from RNA polymerase II promoter (GO:0000122);; Molecular Function: DNA binding (GO:0003677);; Molecular Function: sequence-specific DNA binding transcription factor activity (GO:0003700);; Molecular Function: transcription corepressor activity (GO:0003714);; Cellular Component: nucleus (GO:0005634);; Cellular Component: nucleolus (GO:000573…	--	--	[R]	General function prediction only	Zinc finger protein 678 GN=ZNF678 OS=Homo sapiens (Human) PE=2 SV=1	K	Transcription	RecName: Full=Zinc finger protein 678 [Homo sapiens]
ENSG00000169607	633	622	771	118	84	68	7.09197	7.24563	8.97587	1.46568	1.052	0.845281	2.36e-40	-2.9392	down	--	--	Cellular Component: centrosome (GO:0005813);;	K16769|0|hsa:150468|CKAP2L; cytoskeleton associated protein 2-like; K16769 cytoskeleton-associated protein 2 (A)	--	--	--	Cytoskeleton-associated protein 2-like GN=CKAP2L OS=Homo sapiens (Human) PE=1 SV=4	S	Function unknown	cytoskeleton-associated protein 2-like isoform 1 [Homo sapiens]
ENSG00000082258	638	507	583	73	90	67	8.17167	6.83406	7.59346	1.08215	1.22904	0.891776	5.25e-56	-2.93882	down	[DKL]	Cell cycle control, cell division, chromosome partitioning;; Transcription;; Replication, recombination and repair	Biological Process: regulation of cyclin-dependent protein serine/threonine kinase activity (GO:0000079);; Cellular Component: cyclin K-CDK12 complex (GO:0002944);; Cellular Component: cyclin K-CDK13 complex (GO:0002945);; Molecular Function: DNA binding (GO:0003677);; Molecular Function: cyclin-dependent protein serine/threonine kinase activity (GO:0004693);; Cellular Component: nucleoplasm (GO:…	K15188|0|pps:100990651|CCNT2; cyclin T2; K15188 cyclin T (A)	Transcriptional misregulation in cancer (ko05202)	[D]	Cell cycle control, cell division, chromosome partitioning	Cyclin-T2 GN=CCNT2 OS=Homo sapiens (Human) PE=1 SV=2	D	Cell cycle control, cell division, chromosome partitioning	cyclin-T2 isoform b [Homo sapiens]
[truncated: 1,905 more rows]
