# Supplementary material for: Transcriptome profiling reveals the role of ZBTB38 knock-down in human neuroblastoma
Source: PeerJ. 2019 Jan 24;7:e6352. doi: 10.7717/peerj.6352 (PMC6348090; doi:10.7717/peerj.6352)
Supplement: Supplemental Information 1 [file peerj-07-6352-s001.zip › Supplementary material/Table S3.xlsx]

## Sheet: Sheet1
Table S3. KEGG pathway analysis of Top 20 differentially expressed genes associated with autophagy
ID	Gene	DESeq FDR	DESeq log2FC	KEGG pathway	Swiss Prot annotation
ENSG00000011405	PIK3C2A	6.65e-160	-4.38972	PI3K-Akt signaling pathway	Phosphatidylinositol 4-phosphate 3-kinase C2 domain-containing subunit alpha
ENSG00000023287	RB1CC1	5.72e-60	-4.2566	mTOR signaling pathway	RB1-inducible coiled-coil protein 1
ENSG00000121879	PIK3CA	2.37e-47	-3.86167	MAPK signaling pathway;PI3K-Akt signaling pathway	Phosphatidylinositol 4,5-bisphosphate 3-kinase catalytic subunit alpha isoform
ENSG00000151422	FER	1.11e-69	-3.63678	FoxO signaling pathway	Tyrosine-protein kinase Fer
ENSG00000187987	ZSCAN23	1.02e-49	-3.47871	Osteoclast differentiation	Zinc finger and SCAN domain-containing protein 23
ENSG00000066739	ATG2B	6.67e-65	-3.44997	PI3K-Akt signaling pathway	Autophagy-related protein 2 homolog B
ENSG00000232040	ZBED9	1.98e-21	-3.32157	--	SCAN domain-containing protein 3
ENSG00000162733	DDR2	7.72e-28	-3.272	mTOR signaling pathway ; AMPK signaling pathway	Discoidin domain-containing receptor 2 (Precursor)
ENSG00000065243	PKN2	5.24e-95	-3.26048	--	Serine/threonine-protein kinase N2
ENSG00000149311	ATM	6.07e-37	-3.1874	Regulation of autophagy	Serine-protein kinase ATM
ENSG00000149289	ZC3H12C	9.83e-10	-3.17264	--	Probable ribonuclease ZC3H12C
ENSG00000157106	SMG1	2.72e-39	-3.04495	Adherens junction	Serine/threonine-protein kinase SMG1
ENSG00000176105	YES1	3.36e-35	-2.90845	--	Tyrosine-protein kinase Yes
ENSG00000196632	WNK3	4.27e-21	-2.86165	Regulation of autophagy	Serine/threonine-protein kinase WNK3
ENSG00000198315	ZKSCAN8	3.24e-14	-2.82299	--	Zinc finger protein with KRAB and SCAN domains 8
ENSG00000111816	FRK	7.34e-08	-2.79104	mTOR signaling pathway;PI3K-Akt signaling pathway	Tyrosine-protein kinase FRK
ENSG00000162409	PRKAA2	3.68e-50	-2.77685	mRNA surveillance pathway	activated protein kinase catalytic subunit alpha-2
ENSG00000108443	RPS6KB1	3.05e-36	-2.74534	--	Ribosomal protein S6 kinase beta-1
ENSG00000072133	RPS6KA6	4.64e-15	-2.72535	--	Ribosomal protein S6 kinase alpha-6
ENSG00000198586	TLK1	5.76e-55	-2.71325	Mineral absorption	Serine/threonine-protein kinase tousled-like 1
